# Supplementary material for: A serum proteomic study of two case-control cohorts identifies novel biomarkers for bipolar disorder
Source: Transl Psychiatry. 2022 Feb 8;12:55. doi: 10.1038/s41398-022-01819-y (PMC8826439; doi:10.1038/s41398-022-01819-y)
Supplement: Supplementary file 2 — Supplementary Tables [file 41398_2022_1819_MOESM2_ESM.xlsx]

## Sheet: S1. All studied proteins
UniProt	Protein	Included in SBP-S	Included in SBP-G
P00813	Adenosine deaminase (ADA)	TRUE	TRUE
Q15109	Advanced glycosylation end product-specific receptor (AGER)	TRUE	TRUE
O00253	Agouti-related protein (AGRP)	TRUE	TRUE
P15514	Amphiregulin (AR)	TRUE	TRUE
Q02763	Angiopoietin-1 receptor (TIE2)	TRUE	TRUE
Q5T4W7	Artemin (Artemin)	FALSE	FALSE
O15169	Axin-1 (AXIN1)	TRUE	TRUE
P35613	Basigin (Basigin)	TRUE	TRUE
P01138	Beta-nerve growth factor (Beta-NGF)	TRUE	FALSE
Q99616	C-C motif chemokine 13 (MCP-4)	TRUE	TRUE
Q99731	C-C motif chemokine 19 (CCL19)	TRUE	TRUE
P13500	C-C motif chemokine 2 (MCP-1)	TRUE	TRUE
P78556	C-C motif chemokine 20 (CCL20)	TRUE	TRUE
P55773	C-C motif chemokine 23 (CCL23)	TRUE	TRUE
O15444	C-C motif chemokine 25 (CCL25)	TRUE	TRUE
Q9NRJ3	C-C motif chemokine 28 (CCL28)	TRUE	TRUE
P10147	C-C motif chemokine 3 (CCL3)	TRUE	TRUE
P13236	C-C motif chemokine 4 (CCL4)	TRUE	TRUE
P80098	C-C motif chemokine 7 (CCL7)	FALSE	TRUE
P80075	C-C motif chemokine 8 (CCL8)	TRUE	TRUE
P02778	C-X-C motif chemokine 10 (CXCL10)	TRUE	TRUE
O14625	C-X-C motif chemokine 11 (CXCL11)	TRUE	TRUE
O43927	C-X-C motif chemokine 13 (CXCL13)	TRUE	TRUE
Q9H2A7	C-X-C motif chemokine 16 (CXCL16)	TRUE	TRUE
P42830	C-X-C motif chemokine 5 (CXCL5)	TRUE	TRUE
P80162	C-X-C motif chemokine 6 (CXCL6)	TRUE	TRUE
Q07325	C-X-C motif chemokine 9 (CXCL9)	TRUE	TRUE
P22223	Cadherin-3 (CDH3)	TRUE	TRUE
Q16790	Carbonic anhydrase 9 (CAIX)	TRUE	TRUE
P06731	Carcinoembryonic antigen-related cell adhesion molecule 5 (CEA)	TRUE	FALSE
P42574	Caspase-3 (CASP-3)	TRUE	TRUE
Q14790	Caspase-8 (CASP-8)	TRUE	TRUE
P07339	Cathepsin D (CTSD)	TRUE	TRUE
P29965	CD40 ligand (CD40-L)	TRUE	TRUE
P36222	Chitinase-3-like protein 1 (CHI3L1)	TRUE	TRUE
Q9H5V8	CUB domain-containing protein 1 (CDCP1)	TRUE	TRUE
P38936	Cyclin-dependent kinase inhibitor 1 (CDKN1A)	TRUE	FALSE
P04080	Cystatin-B (CSTB)	TRUE	TRUE
P28325	Cystatin-D (CST5)	TRUE	TRUE
Q8NFT8	Delta and Notch-like epidermal growth factor-related receptor (DNER)	TRUE	TRUE
O94907	Dickkopf-related protein 1 (Dkk-1)	TRUE	TRUE
P16581	E-selectin (SELE)	TRUE	TRUE
Q07108	Early activation antigen CD69 (CD69)	TRUE	TRUE
Q9NQ30	Endothelial cell-specific molecule 1 (ESM-1)	TRUE	TRUE
P12724	Eosinophil cationic protein (ECP)	TRUE	TRUE
P51671	Eotaxin (CCL11)	TRUE	TRUE
Q9UHF1	Epidermal growth factor-like protein 7 (EGF-like protein 7)	TRUE	FALSE
P00533	Epidermal growth factor receptor (EGFR)	TRUE	TRUE
P16422	Epithelial cell adhesion molecule (Ep-CAM)	TRUE	TRUE
P01588	Erythropoietin (EPO)	FALSE	FALSE
P23588	Eukaryotic translation initiation factor 4B (eIF-4B)	TRUE	TRUE
Q13541	Eukaryotic translation initiation factor 4E-binding protein 1 (4E-BP1)	TRUE	TRUE
P15311	Ezrin (EZR)	TRUE	TRUE
Q13158	FAS-associated death domain protein (FADD)	TRUE	TRUE
P15090	Fatty acid-binding protein, adipocyte (FABP4)	TRUE	TRUE
O95750	Fibroblast growth factor 19 (FGF-19)	TRUE	TRUE
Q9NSA1	Fibroblast growth factor 21 (FGF-21)	TRUE	TRUE
Q9GZV9	Fibroblast growth factor 23 (FGF-23)	TRUE	TRUE
P12034	Fibroblast growth factor 5 (FGF-5)	TRUE	FALSE
P49771	Fms-related tyrosine kinase 3 ligand (Flt3L)	TRUE	TRUE
P15328	Folate receptor alpha (FR-alpha)	TRUE	TRUE
P19883	Follistatin (FS)	TRUE	TRUE
P78423	Fractalkine (CX3CL1)	TRUE	TRUE
P09958	Furin (NA)	TRUE	TRUE
P22466	Galanin peptides (GAL)	TRUE	TRUE
P17931	Galectin-3 (Gal-3)	TRUE	TRUE
P39905	Glial cell line-derived neurotrophic factor (hGDNF)	TRUE	FALSE
P09341	Growth-regulated alpha protein (CXCL1)	TRUE	TRUE
Q99988	Growth/differentiation factor 15 (GDF-15)	TRUE	TRUE
P04792	Heat shock protein beta-1 (HSP 27)	TRUE	TRUE
Q96D42	Hepatitis A virus cellular receptor 1 (HAVcr-1)	TRUE	TRUE
P14210	Hepatocyte growth factor (HGF)	TRUE	TRUE
O75144	ICOS ligand (ICOSLG)	TRUE	TRUE
P56199	Integrin alpha-1 (ITGA1)	TRUE	TRUE
Q9UKP3	Integrin beta-1-binding protein 2 (ITGB1BP2)	FALSE	FALSE
P01579	Interferon gamma (IFN-gamma)	TRUE	FALSE
P01583	Interleukin-1 alpha (IL-1 alpha)	FALSE	FALSE
Q01638	Interleukin-1 receptor-like 1 (IL1RL1)	TRUE	TRUE
P18510	Interleukin-1 receptor antagonist protein (IL-1ra)	TRUE	TRUE
P22301	Interleukin-10 (IL-10)	TRUE	TRUE
Q13651	Interleukin-10 receptor subunit alpha (IL-10RA)	FALSE	FALSE
Q08334	Interleukin-10 receptor subunit beta (IL-10RB)	TRUE	TRUE
P29460; P29459	Interleukin-12 (IL-12)	TRUE	TRUE
P29460	Interleukin-12 subunit beta (IL-12B)	TRUE	TRUE
P35225	Interleukin-13 (IL-13)	FALSE	FALSE
Q13261	Interleukin-15 receptor subunit alpha (IL-15RA)	TRUE	TRUE
Q9NRM6	Interleukin-17 receptor B (IL-17RB)	TRUE	TRUE
Q16552	Interleukin-17A (IL-17A)	TRUE	FALSE
Q9P0M4	Interleukin-17C (IL-17C)	TRUE	FALSE
Q14116	Interleukin-18 (IL-18)	TRUE	TRUE
Q13478	Interleukin-18 receptor 1 (IL-18R1)	TRUE	TRUE
P60568	Interleukin-2 (IL-2)	FALSE	FALSE
P14784	Interleukin-2 receptor subunit beta (IL-2RB)	FALSE	FALSE
Q9NYY1	Interleukin-20 (IL-20)	FALSE	FALSE
Q9UHF4	Interleukin-20 receptor subunit alpha (IL-20RA)	FALSE	FALSE
Q8N6P7	Interleukin-22 receptor subunit alpha-1 (IL-22RA1)	FALSE	FALSE
Q13007	Interleukin-24 (IL-24)	FALSE	FALSE
Q8NEV9	Interleukin-27 subunit alpha (IL27-A)	TRUE	TRUE
O95760	Interleukin-33 (IL33)	FALSE	FALSE
P05112	Interleukin-4 (IL-4)	FALSE	FALSE
P05113	Interleukin-5 (IL-5)	FALSE	FALSE
P05231	Interleukin-6 (IL-6)	TRUE	TRUE
P08887	Interleukin-6 receptor subunit alpha (IL-6RA)	TRUE	TRUE
P13232	Interleukin-7 (IL-7)	TRUE	TRUE
P10145	Interleukin-8 (IL-8)	TRUE	TRUE
P03956	Interstitial collagenase (MMP-1)	TRUE	TRUE
Q9UBX7	Kallikrein-11 (hK11)	TRUE	TRUE
Q92876	Kallikrein-6 (KLK6)	TRUE	TRUE
P21583	Kit ligand (SCF)	TRUE	TRUE
P41159	Leptin (LEP)	TRUE	TRUE
P15018	Leukemia inhibitory factor (LIF)	FALSE	FALSE
P42702	Leukemia inhibitory factor receptor (LIF-R)	TRUE	TRUE
Q8NHJ6	Leukocyte immunoglobulin-like receptor subfamily B member 4 (ILT-3)	TRUE	TRUE
Q99732	Lipopolysaccharide-induced tumor necrosis factor-alpha factor (LITAF)	TRUE	TRUE
P01374	Lymphotoxin-alpha (TNFB)	TRUE	TRUE
P09603	Macrophage colony-stimulating factor 1 (CSF-1)	TRUE	TRUE
P39900	Macrophage metalloelastase (MME)	TRUE	TRUE
P09237	Matrilysin (MMP-7)	TRUE	TRUE
Q16674	Melanoma-derived growth regulatory protein (MIA)	TRUE	TRUE
Q29983	MHC class I polypeptide-related sequence A (MIC-A)	TRUE	TRUE
P21741	Midkine (MK)	TRUE	TRUE
Q8WXI7	Mucin-16 (CA-125)	TRUE	TRUE
Q99836	Myeloid differentiation primary response protein MyD88 (MYD88)	FALSE	FALSE
P05164	Myeloperoxidase (MPO)	TRUE	TRUE
P02144	Myoglobin (MB)	TRUE	TRUE
Q8IXJ6	NAD-dependent protein deacetylase sirtuin-2 (SIRT2)	TRUE	TRUE
P16860	Natriuretic peptides B (BNP)	FALSE	FALSE
Q9BZW8	Natural killer cell receptor 2B4 (CD244)	TRUE	TRUE
P20783	Neurotrophin-3 (NT-3)	TRUE	TRUE
Q99748	Neurturin (NRTN)	FALSE	FALSE
Q9Y6K9	NF-kappa-B essential modulator (NEMO)	TRUE	TRUE
Q16288	NT-3 growth factor receptor (NTRK3)	TRUE	TRUE
NA	NT-pro-BNP (NT-pro-BNP)	TRUE	TRUE
P13725	Oncostatin-M (OSM)	TRUE	TRUE
P78380	Oxidized low-density lipoprotein receptor 1 (LOX-1)	TRUE	TRUE
Q14242	P-selectin glycoprotein ligand 1 (PSGL-1)	TRUE	TRUE
Q13219	Pappalysin-1 (PAPPA)	TRUE	TRUE
Q99497	Parkinson disease protein 7 (PARK7)	TRUE	TRUE
P26022	Pentraxin-related protein PTX3 (PTX3)	TRUE	TRUE
P49763	Placenta growth factor (PGF)	TRUE	TRUE
P01127	Platelet-derived growth factor subunit B (PDGF subunit B)	TRUE	TRUE
P16284	Platelet endothelial cell adhesion molecule (PECAM-1)	TRUE	TRUE
P35318	Pro-adrenomedullin (AM)	TRUE	TRUE
P01133	Pro-epidermal growth factor (EGF)	TRUE	TRUE
Q14005	Pro-interleukin-16 (IL-16)	TRUE	TRUE
P07711	Procathepsin L (CTSL1)	TRUE	TRUE
Q9NZQ7	Programmed cell death 1 ligand 1 (PD-L1)	FALSE	FALSE
Q99075	Proheparin-binding EGF-like growth factor (HB-EGF)	TRUE	TRUE
P01236	Prolactin (PRL)	TRUE	TRUE
Q16651	Prostasin (PRSS8)	TRUE	TRUE
P80511	Protein S100-A12 (S100A12)	TRUE	TRUE
P25116	Proteinase-activated receptor 1 (PAR-1)	TRUE	TRUE
P12931	Proto-oncogene tyrosine-protein kinase Src (SRC)	TRUE	TRUE
P01135	Protransforming growth factor alpha (TGF-alpha)	TRUE	TRUE
P04626	Receptor tyrosine-protein kinase erbB-2 (ErbB2/HER2)	TRUE	TRUE
P21860	Receptor tyrosine-protein kinase erbB-3 (ERBB3)	TRUE	TRUE
Q15303	Receptor tyrosine-protein kinase erbB-4 (ERBB4)	TRUE	TRUE
Q9BYZ8	Regenerating islet-derived protein 4 (REG-4)	TRUE	TRUE
P00797	Renin (REN)	TRUE	TRUE
Q9HD89	Resistin (RETN)	TRUE	TRUE
Q13291	Signaling lymphocytic activation molecule (SLAMF1)	TRUE	TRUE
P01241	Somatotropin (GH)	TRUE	TRUE
Q9HCB6	Spondin-1 (SPON1)	TRUE	TRUE
O95630	STAM-binding protein (STAMBP)	TRUE	TRUE
P08254	Stromelysin-1 (SL-1)	TRUE	TRUE
P09238	Stromelysin-2 (SL-2)	TRUE	TRUE
P50225	Sulfotransferase 1A1 (ST1A1)	TRUE	TRUE
P30203	T-cell differentiation antigen CD6 (CD6)	TRUE	TRUE
P06127	T-cell surface glycoprotein CD5 (CD5)	TRUE	TRUE
P13686	Tartrate-resistant acid phosphatase type 5 (TR-AP)	TRUE	TRUE
P07204	Thrombomodulin (TM)	TRUE	TRUE
P40225	Thrombopoietin (THPO)	TRUE	TRUE
Q969D9	Thymic stromal lymphopoietin (TSLP)	FALSE	FALSE
P00750	Tissue-type plasminogen activator (t-PA)	TRUE	TRUE
P13726	Tissue factor (TF)	TRUE	TRUE
P01137	Transforming growth factor beta-1 proprotein (LAP TGF-beta-1)	TRUE	TRUE
P01375	Tumor necrosis factor (TNF)	FALSE	FALSE
P50591	Tumor necrosis factor ligand superfamily member 10 (TRAIL)	TRUE	TRUE
O14788	Tumor necrosis factor ligand superfamily member 11 (TRANCE)	TRUE	TRUE
O43508	Tumor necrosis factor ligand superfamily member 12 (TWEAK)	TRUE	TRUE
Q9Y275	Tumor necrosis factor ligand superfamily member 13B (BAFF)	TRUE	TRUE
O43557	Tumor necrosis factor ligand superfamily member 14 (TNFSF14)	TRUE	TRUE
P48023	Tumor necrosis factor ligand superfamily member 6 (FASLG)	TRUE	TRUE
O14763	Tumor necrosis factor receptor superfamily member 10B (TRAIL-R2)	TRUE	TRUE
O00300	Tumor necrosis factor receptor superfamily member 11B (OPG)	TRUE	TRUE
P19438	Tumor necrosis factor receptor superfamily member 1A (TNF-R1)	TRUE	TRUE
P20333	Tumor necrosis factor receptor superfamily member 1B (TNF-R2)	TRUE	TRUE
P43489	Tumor necrosis factor receptor superfamily member 4 (TNFRSF4)	TRUE	TRUE
P25942	Tumor necrosis factor receptor superfamily member 5 (CD40)	TRUE	TRUE
P25445	Tumor necrosis factor receptor superfamily member 6 (FAS)	TRUE	TRUE
Q07011	Tumor necrosis factor receptor superfamily member 9 (TNFRSF9)	TRUE	TRUE
P07948	Tyrosine-protein kinase Lyn (LYN)	TRUE	FALSE
Q9Y2R2	Tyrosine-protein phosphatase non-receptor type 22 (PTPN22)	TRUE	TRUE
P00749	Urokinase-type plasminogen activator (uPA)	TRUE	TRUE
Q03405	Urokinase plasminogen activator surface receptor (uPAR)	TRUE	TRUE
P15692	Vascular endothelial growth factor A (VEGF-A)	TRUE	TRUE
O43915	Vascular endothelial growth factor D (VEGF-D)	TRUE	TRUE
P35968	Vascular endothelial growth factor receptor 2 (VEGFR-2)	TRUE	TRUE
P08670	Vimentin (VIM)	TRUE	TRUE
Q14508	WAP four-disulfide core domain protein 2 (HE4)	TRUE	TRUE
O43895	Xaa-Pro aminopeptidase 2 (mAmP)	TRUE	TRUE

## Sheet: S2. Bipolar vs. Controls
						T-test				Covariate-adjusted logistic regression
Cohort	Protein	UniProt	Fold change (log2)	BD mean	CTRL mean	T-statistic	deg.free	P	FDR	OR	(95% CI)	T-statistic	P
SBP-S	Adenosine deaminase (ADA)	P00813	0.05	4.65	4.60	1.41	253.95	1.6e-01	2.5e-01	-	-	-	-
SBP-G	Adenosine deaminase (ADA)	P00813	0.14	5.24	5.10	2.36	100.52	2.0e-02	5.5e-02	-	-	-	-
SBP-S	Advanced glycosylation end product-specific receptor (AGER)	Q15109	-0.10	5.01	5.11	-2.58	242.52	1.1e-02	2.7e-02	-	-	-	-
SBP-G	Advanced glycosylation end product-specific receptor (AGER)	Q15109	-0.08	5.28	5.36	-1.43	114.60	1.6e-01	2.6e-01	-	-	-	-
SBP-S	Agouti-related protein (AGRP)	O00253	-0.08	2.20	2.28	-1.69	189.81	9.2e-02	1.6e-01	-	-	-	-
SBP-G	Agouti-related protein (AGRP)	O00253	0.06	2.99	2.93	0.87	109.29	3.8e-01	5.2e-01	-	-	-	-
SBP-S	Amphiregulin (AR)	P15514	0.15	2.23	2.08	2.33	224.74	2.1e-02	4.5e-02	1.69	1.04-2.82	2.05	4.0e-02
SBP-G	Amphiregulin (AR)	P15514	0.36	2.99	2.63	4.76	146.69	4.5e-06	2.5e-04	6.13	2.40-18.03	3.55	3.9e-04
SBP-S	Angiopoietin-1 receptor (TIE2)	Q02763	-0.01	5.59	5.60	-0.28	221.59	7.8e-01	8.5e-01	-	-	-	-
SBP-G	Angiopoietin-1 receptor (TIE2)	Q02763	0.06	6.02	5.96	1.61	126.90	1.1e-01	2.0e-01	-	-	-	-
SBP-S	Axin-1 (AXIN1)	O15169	-0.12	0.81	0.92	-1.83	193.70	6.9e-02	1.2e-01	-	-	-	-
SBP-G	Axin-1 (AXIN1)	O15169	0.09	1.91	1.82	1.23	111.44	2.2e-01	3.3e-01	-	-	-	-
SBP-S	Basigin (Basigin)	P35613	0.01	6.11	6.10	0.51	266.60	6.1e-01	7.1e-01	-	-	-	-
SBP-G	Basigin (Basigin)	P35613	0.03	6.64	6.60	1.35	119.06	1.8e-01	2.9e-01	-	-	-	-
SBP-S	Beta-nerve growth factor (Beta-NGF)	P01138	-0.06	0.92	0.98	-1.29	219.78	2.0e-01	2.9e-01	-	-	-	-
SBP-S	C-C motif chemokine 13 (MCP-4)	Q99616	0.08	3.58	3.51	1.20	234.28	2.3e-01	3.3e-01	-	-	-	-
SBP-G	C-C motif chemokine 13 (MCP-4)	Q99616	0.07	3.86	3.79	0.81	108.75	4.2e-01	5.4e-01	-	-	-	-
SBP-S	C-C motif chemokine 19 (CCL19)	Q99731	0.40	9.31	8.91	4.76	276.55	3.1e-06	4.4e-05	-	-	-	-
SBP-G	C-C motif chemokine 19 (CCL19)	Q99731	0.15	9.80	9.65	1.11	90.98	2.7e-01	4.0e-01	-	-	-	-
SBP-S	C-C motif chemokine 2 (MCP-1)	P13500	0.11	10.21	10.09	2.21	220.75	2.8e-02	5.7e-02	1.47	0.82-2.67	1.29	2.0e-01
SBP-G	C-C motif chemokine 2 (MCP-1)	P13500	0.15	10.68	10.53	1.76	105.11	8.1e-02	1.5e-01	1.77	0.84-3.80	1.49	1.4e-01
SBP-S	C-C motif chemokine 20 (CCL20)	P78556	0.33	4.99	4.65	3.13	281.39	1.9e-03	7.1e-03	1.50	1.15-2.01	2.89	3.8e-03
SBP-G	C-C motif chemokine 20 (CCL20)	P78556	0.39	5.76	5.37	2.66	143.88	8.7e-03	3.3e-02	1.65	1.09-2.63	2.24	2.5e-02
SBP-S	C-C motif chemokine 23 (CCL23)	P55773	0.15	9.25	9.10	3.08	236.69	2.3e-03	8.2e-03	-	-	-	-
SBP-G	C-C motif chemokine 23 (CCL23)	P55773	-0.06	9.62	9.68	-0.89	116.81	3.7e-01	5.1e-01	-	-	-	-
SBP-S	C-C motif chemokine 25 (CCL25)	O15444	0.18	5.95	5.78	2.71	227.20	7.2e-03	2.0e-02	2.03	1.28-3.26	2.97	3.0e-03
SBP-G	C-C motif chemokine 25 (CCL25)	O15444	0.21	6.45	6.24	2.18	115.88	3.1e-02	7.6e-02	2.30	1.20-4.64	2.43	1.5e-02
SBP-S	C-C motif chemokine 28 (CCL28)	Q9NRJ3	0.03	0.85	0.81	0.52	169.99	6.0e-01	7.1e-01	-	-	-	-
SBP-G	C-C motif chemokine 28 (CCL28)	Q9NRJ3	0.07	1.43	1.37	1.04	152.44	3.0e-01	4.3e-01	-	-	-	-
SBP-S	C-C motif chemokine 3 (CCL3)	P10147	0.11	2.15	2.04	2.43	223.63	1.6e-02	3.6e-02	2.14	1.10-4.26	2.21	2.7e-02
SBP-G	C-C motif chemokine 3 (CCL3)	P10147	0.33	2.80	2.47	3.41	147.64	8.4e-04	7.1e-03	6.10	2.25-18.39	3.40	6.8e-04
SBP-S	C-C motif chemokine 4 (CCL4)	P13236	0.16	6.54	6.38	2.79	254.54	5.7e-03	1.7e-02	1.86	1.13-3.12	2.39	1.7e-02
SBP-G	C-C motif chemokine 4 (CCL4)	P13236	0.27	7.02	6.75	2.77	111.84	6.7e-03	2.7e-02	2.60	1.36-5.30	2.77	5.7e-03
SBP-G	C-C motif chemokine 7 (CCL7)	P80098	0.32	2.50	2.18	4.03	120.63	9.9e-05	2.7e-03	-	-	-	-
SBP-S	C-C motif chemokine 8 (CCL8)	P80075	0.07	9.41	9.34	0.91	232.88	3.6e-01	4.7e-01	-	-	-	-
SBP-G	C-C motif chemokine 8 (CCL8)	P80075	0.22	10.20	9.97	2.00	95.87	4.9e-02	1.0e-01	-	-	-	-
SBP-S	C-X-C motif chemokine 10 (CXCL10)	P02778	0.26	8.03	7.77	2.56	249.17	1.1e-02	2.8e-02	-	-	-	-
SBP-G	C-X-C motif chemokine 10 (CXCL10)	P02778	0.11	8.44	8.33	0.89	107.56	3.8e-01	5.1e-01	-	-	-	-
SBP-S	C-X-C motif chemokine 11 (CXCL11)	O14625	0.09	5.82	5.73	1.01	236.36	3.1e-01	4.1e-01	-	-	-	-
SBP-G	C-X-C motif chemokine 11 (CXCL11)	O14625	0.09	6.27	6.18	0.73	130.90	4.7e-01	5.9e-01	-	-	-	-
SBP-S	C-X-C motif chemokine 13 (CXCL13)	O43927	-0.01	8.72	8.73	-0.08	208.29	9.4e-01	9.6e-01	-	-	-	-
SBP-G	C-X-C motif chemokine 13 (CXCL13)	O43927	0.12	9.15	9.04	1.24	115.09	2.2e-01	3.3e-01	-	-	-	-
SBP-S	C-X-C motif chemokine 16 (CXCL16)	Q9H2A7	0.14	3.31	3.17	4.44	226.50	1.4e-05	1.3e-04	6.59	2.37-19.40	3.53	4.2e-04
SBP-G	C-X-C motif chemokine 16 (CXCL16)	Q9H2A7	0.14	3.73	3.59	3.30	112.20	1.3e-03	8.4e-03	8.06	1.66-45.79	2.48	1.3e-02
SBP-S	C-X-C motif chemokine 5 (CXCL5)	P42830	0.19	10.97	10.78	2.22	244.38	2.8e-02	5.7e-02	-	-	-	-
SBP-G	C-X-C motif chemokine 5 (CXCL5)	P42830	0.17	11.38	11.21	1.42	99.34	1.6e-01	2.6e-01	-	-	-	-
SBP-S	C-X-C motif chemokine 6 (CXCL6)	P80162	-0.08	7.31	7.39	-1.27	202.72	2.0e-01	2.9e-01	-	-	-	-
SBP-G	C-X-C motif chemokine 6 (CXCL6)	P80162	0.22	7.98	7.77	2.19	101.74	3.0e-02	7.6e-02	-	-	-	-
SBP-S	C-X-C motif chemokine 9 (CXCL9)	Q07325	0.21	6.15	5.94	2.16	220.25	3.2e-02	6.3e-02	-	-	-	-
SBP-G	C-X-C motif chemokine 9 (CXCL9)	Q07325	0.16	6.57	6.41	1.26	135.83	2.1e-01	3.3e-01	-	-	-	-
SBP-S	Cadherin-3 (CDH3)	P22223	0.02	2.02	2.00	0.41	213.68	6.8e-01	7.6e-01	-	-	-	-
SBP-G	Cadherin-3 (CDH3)	P22223	0.11	2.51	2.39	1.89	99.45	6.1e-02	1.2e-01	-	-	-	-
SBP-S	Carbonic anhydrase 9 (CAIX)	Q16790	-0.01	1.67	1.68	-0.07	219.59	9.4e-01	9.6e-01	-	-	-	-
SBP-G	Carbonic anhydrase 9 (CAIX)	Q16790	0.10	2.78	2.69	1.05	121.49	3.0e-01	4.3e-01	-	-	-	-
SBP-S	Carcinoembryonic antigen-related cell adhesion molecule 5 (CEA)	P06731	0.17	1.28	1.10	2.16	235.24	3.2e-02	6.3e-02	-	-	-	-
SBP-S	Caspase-3 (CASP-3)	P42574	-0.20	6.43	6.63	-2.92	209.58	3.9e-03	1.2e-02	-	-	-	-
SBP-G	Caspase-3 (CASP-3)	P42574	0.14	8.52	8.38	1.80	116.62	7.5e-02	1.4e-01	-	-	-	-
SBP-S	Caspase-8 (CASP-8)	Q14790	0.06	1.80	1.74	1.34	216.45	1.8e-01	2.7e-01	-	-	-	-
SBP-G	Caspase-8 (CASP-8)	Q14790	0.06	1.60	1.54	1.19	126.64	2.4e-01	3.5e-01	-	-	-	-
SBP-S	Cathepsin D (CTSD)	P07339	0.08	6.98	6.90	2.11	240.94	3.6e-02	7.1e-02	1.68	0.75-3.82	1.25	2.1e-01
SBP-G	Cathepsin D (CTSD)	P07339	0.14	7.44	7.30	2.68	113.75	8.5e-03	3.3e-02	4.21	1.16-16.61	2.13	3.3e-02
SBP-S	CD40 ligand (CD40-L)	P29965	-0.26	7.34	7.60	-3.35	191.22	9.6e-04	3.9e-03	-	-	-	-
SBP-G	CD40 ligand (CD40-L)	P29965	0.17	8.50	8.33	1.95	85.75	5.5e-02	1.1e-01	-	-	-	-
SBP-S	Chitinase-3-like protein 1 (CHI3L1)	P36222	0.25	4.93	4.69	3.61	278.18	3.6e-04	1.7e-03	1.95	1.24-3.16	2.80	5.1e-03
SBP-G	Chitinase-3-like protein 1 (CHI3L1)	P36222	0.33	5.52	5.19	2.84	134.54	5.2e-03	2.3e-02	2.12	1.25-3.85	2.64	8.4e-03
SBP-S	CUB domain-containing protein 1 (CDCP1)	Q9H5V8	0.29	2.02	1.73	5.05	258.27	8.5e-07	1.5e-05	4.08	2.09-8.36	3.99	6.6e-05
SBP-G	CUB domain-containing protein 1 (CDCP1)	Q9H5V8	0.19	2.79	2.61	2.47	115.95	1.5e-02	4.5e-02	4.25	1.56-13.11	2.67	7.6e-03
SBP-S	Cyclin-dependent kinase inhibitor 1 (CDKN1A)	P38936	-0.09	-0.62	-0.54	-2.40	164.68	1.8e-02	3.9e-02	-	-	-	-
SBP-S	Cystatin-B (CSTB)	P04080	0.09	4.80	4.72	1.88	202.67	6.2e-02	1.1e-01	1.18	0.56-2.51	0.44	6.6e-01
SBP-G	Cystatin-B (CSTB)	P04080	0.21	5.60	5.39	3.53	148.50	5.6e-04	6.8e-03	2.96	1.07-8.76	2.03	4.2e-02
SBP-S	Cystatin-D (CST5)	P28325	0.12	5.43	5.32	2.33	255.55	2.1e-02	4.5e-02	-	-	-	-
SBP-G	Cystatin-D (CST5)	P28325	0.00	5.80	5.80	0.03	122.16	9.7e-01	9.7e-01	-	-	-	-
SBP-S	Delta and Notch-like epidermal growth factor-related receptor (DNER)	Q8NFT8	-0.08	6.73	6.81	-2.68	230.75	8.0e-03	2.2e-02	-	-	-	-
SBP-G	Delta and Notch-like epidermal growth factor-related receptor (DNER)	Q8NFT8	-0.02	7.25	7.28	-0.68	122.99	5.0e-01	6.2e-01	-	-	-	-
SBP-S	Dickkopf-related protein 1 (Dkk-1)	O94907	0.17	7.10	6.93	4.48	218.40	1.2e-05	1.3e-04	5.06	2.27-11.79	3.87	1.1e-04
SBP-G	Dickkopf-related protein 1 (Dkk-1)	O94907	0.15	7.57	7.42	2.33	102.36	2.2e-02	5.8e-02	2.61	0.96-7.35	1.86	6.3e-02
SBP-S	E-selectin (SELE)	P16581	0.33	5.65	5.32	4.51	248.61	1.0e-05	1.1e-04	2.39	1.57-3.73	3.96	7.5e-05
SBP-G	E-selectin (SELE)	P16581	0.31	6.47	6.16	2.68	124.31	8.4e-03	3.3e-02	1.56	0.90-2.76	1.57	1.2e-01
SBP-S	Early activation antigen CD69 (CD69)	Q07108	-0.46	7.60	8.06	-7.23	231.91	6.8e-12	4.0e-10	-	-	-	-
SBP-G	Early activation antigen CD69 (CD69)	Q07108	0.23	8.64	8.41	2.81	109.51	5.9e-03	2.5e-02	-	-	-	-
SBP-S	Endothelial cell-specific molecule 1 (ESM-1)	Q9NQ30	-0.04	2.27	2.32	-1.01	229.23	3.2e-01	4.1e-01	-	-	-	-
SBP-G	Endothelial cell-specific molecule 1 (ESM-1)	Q9NQ30	-0.05	2.92	2.97	-0.86	98.70	3.9e-01	5.2e-01	-	-	-	-
SBP-S	Eosinophil cationic protein (ECP)	P12724	0.01	5.77	5.76	0.15	208.76	8.8e-01	9.2e-01	-	-	-	-
SBP-G	Eosinophil cationic protein (ECP)	P12724	0.13	6.07	5.95	2.12	87.81	3.6e-02	8.2e-02	-	-	-	-
SBP-S	Eotaxin (CCL11)	P51671	0.14	7.71	7.57	2.46	222.57	1.5e-02	3.4e-02	-	-	-	-
SBP-G	Eotaxin (CCL11)	P51671	0.06	8.00	7.94	0.80	130.37	4.2e-01	5.4e-01	-	-	-	-
SBP-S	Epidermal growth factor-like protein 7 (EGF-like protein 7)	Q9UHF1	-0.08	-1.06	-0.98	-1.42	176.21	1.6e-01	2.4e-01	-	-	-	-
SBP-S	Epidermal growth factor receptor (EGFR)	P00533	0.00	5.84	5.84	-0.04	281.55	9.7e-01	9.7e-01	-	-	-	-
SBP-G	Epidermal growth factor receptor (EGFR)	P00533	0.06	5.62	5.57	1.56	116.53	1.2e-01	2.1e-01	-	-	-	-
SBP-S	Epithelial cell adhesion molecule (Ep-CAM)	P16422	0.26	10.53	10.26	2.48	239.34	1.4e-02	3.3e-02	-	-	-	-
SBP-G	Epithelial cell adhesion molecule (Ep-CAM)	P16422	0.09	11.02	10.93	0.50	95.66	6.2e-01	7.1e-01	-	-	-	-
SBP-S	Eukaryotic translation initiation factor 4B (eIF-4B)	P23588	-0.03	1.38	1.41	-0.41	254.20	6.8e-01	7.6e-01	-	-	-	-
SBP-G	Eukaryotic translation initiation factor 4B (eIF-4B)	P23588	0.12	2.62	2.49	1.20	101.86	2.3e-01	3.5e-01	-	-	-	-
SBP-S	Eukaryotic translation initiation factor 4E-binding protein 1 (4E-BP1)	Q13541	0.41	3.44	3.04	4.68	218.10	5.1e-06	6.0e-05	-	-	-	-
SBP-G	Eukaryotic translation initiation factor 4E-binding protein 1 (4E-BP1)	Q13541	0.11	4.51	4.40	0.80	109.42	4.2e-01	5.4e-01	-	-	-	-
SBP-S	Ezrin (EZR)	P15311	0.06	3.90	3.84	1.87	228.61	6.3e-02	1.1e-01	-	-	-	-
SBP-G	Ezrin (EZR)	P15311	0.05	4.61	4.56	1.51	123.08	1.3e-01	2.3e-01	-	-	-	-
SBP-S	FAS-associated death domain protein (FADD)	Q13158	-0.18	1.15	1.33	-3.26	214.26	1.3e-03	4.9e-03	-	-	-	-
SBP-G	FAS-associated death domain protein (FADD)	Q13158	0.13	1.75	1.63	3.00	142.61	3.2e-03	1.6e-02	-	-	-	-
SBP-S	Fatty acid-binding protein, adipocyte (FABP4)	P15090	0.18	2.12	1.94	2.65	215.39	8.6e-03	2.2e-02	1.34	0.75-2.42	0.99	3.2e-01
SBP-G	Fatty acid-binding protein, adipocyte (FABP4)	P15090	0.31	2.62	2.31	3.79	122.65	2.3e-04	3.7e-03	3.94	1.50-11.04	2.71	6.7e-03
SBP-S	Fibroblast growth factor 19 (FGF-19)	O95750	-0.03	7.50	7.52	-0.25	222.24	8.0e-01	8.7e-01	-	-	-	-
SBP-G	Fibroblast growth factor 19 (FGF-19)	O95750	-0.18	7.89	8.07	-1.24	113.05	2.2e-01	3.3e-01	-	-	-	-
SBP-S	Fibroblast growth factor 21 (FGF-21)	Q9NSA1	0.57	4.32	3.75	3.69	249.35	2.7e-04	1.4e-03	1.21	0.99-1.49	1.86	6.4e-02
SBP-G	Fibroblast growth factor 21 (FGF-21)	Q9NSA1	0.53	5.13	4.61	2.52	134.49	1.3e-02	4.2e-02	1.37	1.03-1.88	2.07	3.9e-02
SBP-S	Fibroblast growth factor 23 (FGF-23)	Q9GZV9	-0.02	1.33	1.35	-0.43	213.81	6.7e-01	7.5e-01	-	-	-	-
SBP-G	Fibroblast growth factor 23 (FGF-23)	Q9GZV9	0.20	2.10	1.90	2.70	127.55	7.9e-03	3.2e-02	-	-	-	-
SBP-S	Fibroblast growth factor 5 (FGF-5)	P12034	0.11	0.75	0.63	2.72	263.50	7.0e-03	2.0e-02	-	-	-	-
SBP-S	Fms-related tyrosine kinase 3 ligand (Flt3L)	P49771	0.24	8.47	8.23	4.24	193.96	3.5e-05	2.7e-04	2.95	1.59-5.65	3.35	8.0e-04
SBP-G	Fms-related tyrosine kinase 3 ligand (Flt3L)	P49771	0.14	9.04	8.90	2.10	128.78	3.8e-02	8.4e-02	3.29	1.21-9.51	2.29	2.2e-02
SBP-S	Folate receptor alpha (FR-alpha)	P15328	0.19	4.28	4.09	4.30	290.25	2.3e-05	2.1e-04	4.01	1.98-8.52	3.74	1.8e-04
SBP-G	Folate receptor alpha (FR-alpha)	P15328	0.16	5.08	4.92	2.92	105.93	4.3e-03	2.1e-02	8.69	2.41-35.49	3.18	1.5e-03
SBP-S	Follistatin (FS)	P19883	0.01	5.22	5.21	0.22	212.28	8.2e-01	8.8e-01	-	-	-	-
SBP-G	Follistatin (FS)	P19883	0.20	5.03	4.83	2.15	137.67	3.3e-02	7.8e-02	-	-	-	-
SBP-S	Fractalkine (CX3CL1)	P78423	-0.11	5.43	5.54	-3.21	233.22	1.5e-03	5.6e-03	-	-	-	-
SBP-G	Fractalkine (CX3CL1)	P78423	0.01	6.00	6.00	0.09	108.48	9.3e-01	9.4e-01	-	-	-	-
SBP-S	Furin (NA)	P09958	0.12	6.88	6.76	2.70	250.43	7.4e-03	2.1e-02	1.71	0.85-3.47	1.51	1.3e-01
SBP-G	Furin (NA)	P09958	0.14	7.45	7.32	2.49	119.05	1.4e-02	4.4e-02	2.67	0.73-10.33	1.46	1.4e-01
SBP-S	Galanin peptides (GAL)	P22466	-0.01	5.70	5.70	-0.11	247.07	9.1e-01	9.4e-01	-	-	-	-
SBP-G	Galanin peptides (GAL)	P22466	0.03	6.16	6.13	0.25	96.20	8.0e-01	8.4e-01	-	-	-	-
SBP-S	Galectin-3 (Gal-3)	P17931	0.10	4.42	4.33	2.54	207.68	1.2e-02	3.0e-02	2.79	1.20-6.68	2.34	1.9e-02
SBP-G	Galectin-3 (Gal-3)	P17931	0.20	5.00	4.80	3.44	107.36	8.4e-04	7.1e-03	6.33	1.95-23.46	2.92	3.5e-03
SBP-S	Glial cell line-derived neurotrophic factor (hGDNF)	P39905	0.06	1.63	1.57	1.34	292.00	1.8e-01	2.7e-01	-	-	-	-
SBP-S	Growth-regulated alpha protein (CXCL1)	P09341	-0.09	8.25	8.35	-1.72	219.04	8.7e-02	1.5e-01	-	-	-	-
SBP-G	Growth-regulated alpha protein (CXCL1)	P09341	-0.03	8.69	8.72	-0.39	121.55	7.0e-01	7.6e-01	-	-	-	-
SBP-S	Growth/differentiation factor 15 (GDF-15)	Q99988	0.34	7.69	7.35	6.10	292.10	3.4e-09	1.2e-07	6.48	3.15-14.37	4.83	1.3e-06
SBP-G	Growth/differentiation factor 15 (GDF-15)	Q99988	0.25	8.37	8.12	3.49	139.33	6.4e-04	6.9e-03	8.47	2.95-27.83	3.75	1.8e-04
SBP-S	Heat shock protein beta-1 (HSP 27)	P04792	-0.23	2.14	2.38	-3.83	187.20	1.8e-04	1.0e-03	-	-	-	-
SBP-G	Heat shock protein beta-1 (HSP 27)	P04792	0.19	2.88	2.69	2.51	113.91	1.4e-02	4.4e-02	-	-	-	-
SBP-S	Hepatitis A virus cellular receptor 1 (HAVcr-1)	Q96D42	0.22	5.62	5.40	2.48	262.29	1.4e-02	3.3e-02	-	-	-	-
SBP-G	Hepatitis A virus cellular receptor 1 (HAVcr-1)	Q96D42	0.01	6.03	6.02	0.09	129.01	9.3e-01	9.4e-01	-	-	-	-
SBP-S	Hepatocyte growth factor (HGF)	P14210	0.08	6.86	6.78	1.70	225.50	9.1e-02	1.5e-01	1.28	0.64-2.55	0.70	4.9e-01
SBP-G	Hepatocyte growth factor (HGF)	P14210	0.17	7.41	7.24	2.97	140.61	3.5e-03	1.8e-02	1.97	0.69-6.00	1.24	2.2e-01
SBP-S	ICOS ligand (ICOSLG)	O75144	-0.05	3.62	3.67	-1.91	227.27	5.8e-02	1.1e-01	-	-	-	-
SBP-G	ICOS ligand (ICOSLG)	O75144	0.05	4.35	4.30	0.82	102.23	4.1e-01	5.4e-01	-	-	-	-
SBP-S	Integrin alpha-1 (ITGA1)	P56199	-0.04	5.90	5.93	-1.42	255.62	1.6e-01	2.4e-01	-	-	-	-
SBP-G	Integrin alpha-1 (ITGA1)	P56199	-0.06	6.54	6.60	-2.32	115.24	2.2e-02	5.8e-02	-	-	-	-
SBP-S	Interferon gamma (IFN-gamma)	P01579	0.10	0.56	0.47	1.29	263.79	2.0e-01	2.9e-01	-	-	-	-
SBP-S	Interleukin-1 receptor-like 1 (IL1RL1)	Q01638	-0.15	3.43	3.58	-2.17	222.08	3.1e-02	6.3e-02	-	-	-	-
SBP-G	Interleukin-1 receptor-like 1 (IL1RL1)	Q01638	0.03	3.88	3.85	0.31	101.32	7.6e-01	8.1e-01	-	-	-	-
SBP-S	Interleukin-1 receptor antagonist protein (IL-1ra)	P18510	0.28	4.64	4.36	4.44	255.74	1.3e-05	1.3e-04	2.08	1.23-3.65	2.65	8.1e-03
SBP-G	Interleukin-1 receptor antagonist protein (IL-1ra)	P18510	0.34	5.39	5.05	3.49	112.08	7.0e-04	7.0e-03	1.82	0.94-3.70	1.73	8.3e-02
SBP-S	Interleukin-10 (IL-10)	P22301	0.25	2.65	2.40	3.00	168.96	3.1e-03	1.0e-02	2.26	1.39-3.98	3.03	2.4e-03
SBP-G	Interleukin-10 (IL-10)	P22301	0.25	3.51	3.26	2.61	137.75	1.0e-02	3.7e-02	2.47	1.16-5.64	2.24	2.5e-02
SBP-S	Interleukin-10 receptor subunit beta (IL-10RB)	Q08334	0.14	5.56	5.42	3.67	248.93	2.9e-04	1.5e-03	2.77	1.32-6.02	2.64	8.3e-03
SBP-G	Interleukin-10 receptor subunit beta (IL-10RB)	Q08334	0.19	6.25	6.06	3.30	103.56	1.3e-03	8.4e-03	4.05	1.34-13.38	2.40	1.7e-02
SBP-S	Interleukin-12 (IL-12)	P29460; P29459	0.22	7.89	7.67	2.66	216.27	8.4e-03	2.2e-02	1.73	1.18-2.57	2.78	5.5e-03
SBP-G	Interleukin-12 (IL-12)	P29460; P29459	0.34	8.30	7.96	3.13	125.12	2.2e-03	1.3e-02	2.14	1.18-4.03	2.43	1.5e-02
SBP-S	Interleukin-12 subunit beta (IL-12B)	P29460	0.22	3.90	3.68	3.27	234.31	1.3e-03	4.9e-03	2.09	1.33-3.36	3.13	1.7e-03
SBP-G	Interleukin-12 subunit beta (IL-12B)	P29460	0.31	4.31	4.00	3.03	126.47	2.9e-03	1.6e-02	2.12	1.13-4.16	2.29	2.2e-02
SBP-S	Interleukin-15 receptor subunit alpha (IL-15RA)	Q13261	0.04	0.50	0.47	1.08	230.77	2.8e-01	3.8e-01	-	-	-	-
SBP-G	Interleukin-15 receptor subunit alpha (IL-15RA)	Q13261	0.14	1.23	1.10	3.29	117.44	1.3e-03	8.4e-03	-	-	-	-
SBP-S	Interleukin-17 receptor B (IL-17RB)	Q9NRM6	-0.19	1.41	1.60	-2.92	238.82	3.8e-03	1.2e-02	0.58	0.36-0.92	-2.29	2.2e-02
SBP-G	Interleukin-17 receptor B (IL-17RB)	Q9NRM6	-0.21	2.12	2.33	-2.81	121.57	5.7e-03	2.5e-02	0.39	0.16-0.89	-2.16	3.1e-02
SBP-S	Interleukin-17A (IL-17A)	Q16552	0.06	0.52	0.46	1.29	250.68	2.0e-01	2.9e-01	-	-	-	-
SBP-S	Interleukin-17C (IL-17C)	Q9P0M4	0.17	1.48	1.31	2.42	263.89	1.6e-02	3.6e-02	-	-	-	-
SBP-S	Interleukin-18 (IL-18)	Q14116	0.09	6.92	6.82	1.57	227.40	1.2e-01	1.9e-01	1.32	0.81-2.18	1.11	2.7e-01
SBP-G	Interleukin-18 (IL-18)	Q14116	0.21	7.60	7.39	2.42	120.08	1.7e-02	4.8e-02	2.11	1.01-4.59	1.95	5.1e-02
SBP-S	Interleukin-18 receptor 1 (IL-18R1)	Q13478	0.10	6.11	6.01	2.31	238.20	2.2e-02	4.7e-02	1.44	0.75-2.80	1.10	2.7e-01
SBP-G	Interleukin-18 receptor 1 (IL-18R1)	Q13478	0.26	6.89	6.63	3.76	107.34	2.7e-04	3.8e-03	4.07	1.64-10.81	2.94	3.3e-03
SBP-S	Interleukin-27 subunit alpha (IL27-A)	Q8NEV9	-0.01	3.09	3.11	-0.44	253.19	6.6e-01	7.5e-01	-	-	-	-
SBP-G	Interleukin-27 subunit alpha (IL27-A)	Q8NEV9	0.02	3.39	3.38	0.33	105.62	7.4e-01	8.0e-01	-	-	-	-
SBP-S	Interleukin-6 (IL-6)	P05231	0.42	3.59	3.17	4.22	230.71	3.5e-05	2.7e-04	1.56	1.14-2.20	2.68	7.4e-03
SBP-G	Interleukin-6 (IL-6)	P05231	0.24	4.07	3.83	1.71	130.38	9.0e-02	1.6e-01	1.22	0.79-1.96	0.87	3.8e-01
SBP-S	Interleukin-6 receptor subunit alpha (IL-6RA)	P08887	-0.02	6.31	6.32	-0.36	211.36	7.2e-01	7.9e-01	-	-	-	-
SBP-G	Interleukin-6 receptor subunit alpha (IL-6RA)	P08887	-0.03	6.94	6.97	-0.65	118.23	5.2e-01	6.3e-01	-	-	-	-
SBP-S	Interleukin-7 (IL-7)	P13232	0.18	2.91	2.73	3.30	227.75	1.1e-03	4.4e-03	-	-	-	-
SBP-G	Interleukin-7 (IL-7)	P13232	0.12	3.59	3.47	1.50	120.39	1.4e-01	2.3e-01	-	-	-	-
SBP-S	Interleukin-8 (IL-8)	P10145	0.03	6.16	6.12	0.64	223.29	5.2e-01	6.4e-01	-	-	-	-
SBP-G	Interleukin-8 (IL-8)	P10145	0.17	6.80	6.63	2.15	144.46	3.3e-02	7.8e-02	-	-	-	-
SBP-S	Interstitial collagenase (MMP-1)	P03956	-0.07	2.02	2.10	-0.76	239.35	4.5e-01	5.6e-01	-	-	-	-
SBP-G	Interstitial collagenase (MMP-1)	P03956	-0.08	3.16	3.24	-0.50	111.58	6.2e-01	7.1e-01	-	-	-	-
SBP-S	Kallikrein-11 (hK11)	Q9UBX7	0.02	5.02	5.00	0.49	241.38	6.3e-01	7.2e-01	-	-	-	-
SBP-G	Kallikrein-11 (hK11)	Q9UBX7	0.11	5.42	5.30	2.14	97.40	3.5e-02	7.9e-02	-	-	-	-
SBP-S	Kallikrein-6 (KLK6)	Q92876	0.16	5.04	4.88	4.69	279.44	4.2e-06	5.4e-05	6.34	2.81-15.14	4.32	1.6e-05
SBP-G	Kallikrein-6 (KLK6)	Q92876	0.10	5.61	5.50	1.87	127.10	6.4e-02	1.2e-01	3.80	1.25-12.66	2.27	2.3e-02
SBP-S	Kit ligand (SCF)	P21583	-0.14	7.69	7.83	-3.34	246.18	9.6e-04	3.9e-03	-	-	-	-
SBP-G	Kit ligand (SCF)	P21583	-0.01	8.25	8.26	-0.20	109.89	8.4e-01	8.8e-01	-	-	-	-
SBP-S	Leptin (LEP)	P41159	0.57	5.28	4.71	4.00	195.80	9.1e-05	6.2e-04	1.75	1.24-2.52	3.12	1.8e-03
SBP-G	Leptin (LEP)	P41159	0.72	5.55	4.83	3.83	110.74	2.1e-04	3.7e-03	1.48	0.89-2.52	1.48	1.4e-01
SBP-S	Leukemia inhibitory factor receptor (LIF-R)	P42702	0.04	2.13	2.09	1.13	220.23	2.6e-01	3.6e-01	-	-	-	-
SBP-G	Leukemia inhibitory factor receptor (LIF-R)	P42702	0.03	3.19	3.17	0.58	100.75	5.6e-01	6.6e-01	-	-	-	-
SBP-S	Leukocyte immunoglobulin-like receptor subfamily B member 4 (ILT-3)	Q8NHJ6	0.05	1.26	1.21	1.13	241.00	2.6e-01	3.6e-01	-	-	-	-
SBP-G	Leukocyte immunoglobulin-like receptor subfamily B member 4 (ILT-3)	Q8NHJ6	0.10	2.45	2.35	1.36	112.75	1.8e-01	2.9e-01	-	-	-	-
SBP-S	Lipopolysaccharide-induced tumor necrosis factor-alpha factor (LITAF)	Q99732	0.07	0.51	0.44	1.40	266.00	1.6e-01	2.5e-01	-	-	-	-
SBP-G	Lipopolysaccharide-induced tumor necrosis factor-alpha factor (LITAF)	Q99732	0.05	0.97	0.92	0.62	117.24	5.4e-01	6.4e-01	-	-	-	-
SBP-S	Lymphotoxin-alpha (TNFB)	P01374	0.01	3.18	3.17	0.19	220.47	8.5e-01	9.0e-01	-	-	-	-
SBP-G	Lymphotoxin-alpha (TNFB)	P01374	0.17	4.01	3.84	2.05	121.01	4.2e-02	9.2e-02	-	-	-	-
SBP-S	Macrophage colony-stimulating factor 1 (CSF-1)	P09603	0.07	7.76	7.69	2.80	228.52	5.6e-03	1.7e-02	2.76	0.86-9.23	1.68	9.3e-02
SBP-G	Macrophage colony-stimulating factor 1 (CSF-1)	P09603	0.07	8.24	8.16	2.49	138.07	1.4e-02	4.4e-02	4.88	0.66-40.73	1.52	1.3e-01
SBP-S	Macrophage metalloelastase (MME)	P39900	0.25	6.25	6.00	3.48	269.80	5.9e-04	2.5e-03	1.80	1.21-2.73	2.82	4.8e-03
SBP-G	Macrophage metalloelastase (MME)	P39900	0.28	6.80	6.52	2.54	137.07	1.2e-02	4.2e-02	1.77	1.00-3.27	1.91	5.6e-02
SBP-S	Matrilysin (MMP-7)	P09237	0.31	7.86	7.55	6.61	303.16	1.7e-10	7.5e-09	6.28	3.15-13.30	5.01	5.4e-07
SBP-G	Matrilysin (MMP-7)	P09237	0.24	8.16	7.92	4.24	147.11	4.0e-05	1.4e-03	7.04	2.48-22.59	3.48	5.0e-04
SBP-S	Melanoma-derived growth regulatory protein (MIA)	Q16674	0.00	4.30	4.30	-0.07	226.59	9.5e-01	9.6e-01	-	-	-	-
SBP-G	Melanoma-derived growth regulatory protein (MIA)	Q16674	0.10	5.15	5.05	2.07	127.22	4.1e-02	9.0e-02	-	-	-	-
SBP-S	MHC class I polypeptide-related sequence A (MIC-A)	Q29983	-0.12	2.65	2.77	-0.72	257.40	4.7e-01	5.9e-01	-	-	-	-
SBP-G	MHC class I polypeptide-related sequence A (MIC-A)	Q29983	0.08	3.75	3.67	0.41	116.61	6.8e-01	7.6e-01	-	-	-	-
SBP-S	Midkine (MK)	P21741	0.12	6.09	5.97	2.30	250.23	2.2e-02	4.8e-02	2.09	1.21-3.67	2.60	9.3e-03
SBP-G	Midkine (MK)	P21741	0.11	6.76	6.66	1.61	107.58	1.1e-01	2.0e-01	2.35	0.91-6.31	1.75	8.1e-02
SBP-S	Mucin-16 (CA-125)	Q8WXI7	-0.09	2.63	2.71	-1.00	217.37	3.2e-01	4.1e-01	-	-	-	-
SBP-G	Mucin-16 (CA-125)	Q8WXI7	0.27	2.97	2.70	1.95	111.81	5.4e-02	1.1e-01	-	-	-	-
SBP-S	Myeloperoxidase (MPO)	P05164	-0.14	4.92	5.06	-3.97	215.77	9.7e-05	6.4e-04	-	-	-	-
SBP-G	Myeloperoxidase (MPO)	P05164	0.12	5.31	5.19	2.63	103.23	9.8e-03	3.6e-02	-	-	-	-
SBP-S	Myoglobin (MB)	P02144	-0.10	5.69	5.78	-1.55	240.99	1.2e-01	2.0e-01	-	-	-	-
SBP-G	Myoglobin (MB)	P02144	-0.04	6.11	6.15	-0.38	86.09	7.1e-01	7.7e-01	-	-	-	-
SBP-S	NAD-dependent protein deacetylase sirtuin-2 (SIRT2)	Q8IXJ6	-0.15	1.74	1.90	-2.48	190.21	1.4e-02	3.3e-02	-	-	-	-
SBP-G	NAD-dependent protein deacetylase sirtuin-2 (SIRT2)	Q8IXJ6	0.24	2.76	2.52	2.55	107.86	1.2e-02	4.2e-02	-	-	-	-
SBP-S	Natural killer cell receptor 2B4 (CD244)	Q9BZW8	-0.01	5.39	5.40	-0.23	273.02	8.2e-01	8.8e-01	-	-	-	-
SBP-G	Natural killer cell receptor 2B4 (CD244)	Q9BZW8	0.10	6.14	6.05	2.02	110.00	4.6e-02	9.8e-02	-	-	-	-
SBP-S	Neurotrophin-3 (NT-3)	P20783	0.11	1.55	1.44	1.98	191.87	4.9e-02	9.4e-02	-	-	-	-
SBP-G	Neurotrophin-3 (NT-3)	P20783	0.06	1.98	1.92	0.86	110.74	3.9e-01	5.2e-01	-	-	-	-
SBP-S	NF-kappa-B essential modulator (NEMO)	Q9Y6K9	0.21	2.94	2.72	3.57	235.08	4.3e-04	1.9e-03	-	-	-	-
SBP-G	NF-kappa-B essential modulator (NEMO)	Q9Y6K9	-0.06	3.95	4.02	-0.64	107.04	5.2e-01	6.3e-01	-	-	-	-
SBP-S	NT-3 growth factor receptor (NTRK3)	Q16288	-0.11	6.36	6.47	-3.03	243.09	2.7e-03	9.3e-03	0.47	0.20-1.07	-1.80	7.3e-02
SBP-G	NT-3 growth factor receptor (NTRK3)	Q16288	-0.08	7.30	7.38	-2.17	112.50	3.2e-02	7.8e-02	0.53	0.09-2.90	-0.74	4.6e-01
SBP-S	NT-pro-BNP (NT-pro-BNP)	NA	0.17	1.96	1.79	1.76	252.97	8.0e-02	1.4e-01	-	-	-	-
SBP-G	NT-pro-BNP (NT-pro-BNP)	NA	-0.12	2.93	3.06	-0.76	120.04	4.5e-01	5.7e-01	-	-	-	-
SBP-S	Oncostatin-M (OSM)	P13725	0.14	4.29	4.15	1.74	238.34	8.4e-02	1.5e-01	1.12	0.78-1.63	0.60	5.5e-01
SBP-G	Oncostatin-M (OSM)	P13725	0.37	4.96	4.59	3.09	121.26	2.5e-03	1.4e-02	1.53	0.92-2.58	1.63	1.0e-01
SBP-S	Oxidized low-density lipoprotein receptor 1 (LOX-1)	P78380	-0.02	7.31	7.34	-0.41	209.93	6.8e-01	7.6e-01	-	-	-	-
SBP-G	Oxidized low-density lipoprotein receptor 1 (LOX-1)	P78380	0.13	7.52	7.39	1.51	101.92	1.4e-01	2.3e-01	-	-	-	-
SBP-S	P-selectin glycoprotein ligand 1 (PSGL-1)	Q14242	0.00	0.83	0.83	-0.12	219.94	9.1e-01	9.4e-01	-	-	-	-
SBP-G	P-selectin glycoprotein ligand 1 (PSGL-1)	Q14242	0.03	0.68	0.65	1.10	108.17	2.7e-01	4.0e-01	-	-	-	-
SBP-S	Pappalysin-1 (PAPPA)	Q13219	-0.03	1.70	1.74	-0.60	230.08	5.5e-01	6.6e-01	-	-	-	-
SBP-G	Pappalysin-1 (PAPPA)	Q13219	-0.07	1.79	1.87	-0.91	100.27	3.6e-01	5.0e-01	-	-	-	-
SBP-S	Parkinson disease protein 7 (PARK7)	Q99497	0.00	4.50	4.51	-0.03	213.41	9.8e-01	9.8e-01	-	-	-	-
SBP-G	Parkinson disease protein 7 (PARK7)	Q99497	0.21	6.61	6.40	3.00	133.90	3.2e-03	1.6e-02	-	-	-	-
SBP-S	Pentraxin-related protein PTX3 (PTX3)	P26022	-0.19	1.90	2.09	-3.59	206.30	4.1e-04	1.9e-03	-	-	-	-
SBP-G	Pentraxin-related protein PTX3 (PTX3)	P26022	0.04	2.22	2.18	0.55	108.36	5.9e-01	6.8e-01	-	-	-	-
SBP-S	Placenta growth factor (PGF)	P49763	0.08	6.17	6.09	2.99	258.92	3.0e-03	1.0e-02	5.60	1.72-19.12	2.82	4.9e-03
SBP-G	Placenta growth factor (PGF)	P49763	0.11	6.70	6.60	2.25	112.01	2.6e-02	6.8e-02	4.35	1.12-18.42	2.08	3.8e-02
SBP-S	Platelet-derived growth factor subunit B (PDGF subunit B)	P01127	0.06	9.11	9.05	1.44	215.79	1.5e-01	2.4e-01	-	-	-	-
SBP-G	Platelet-derived growth factor subunit B (PDGF subunit B)	P01127	0.06	8.62	8.56	0.92	107.34	3.6e-01	5.0e-01	-	-	-	-
SBP-S	Platelet endothelial cell adhesion molecule (PECAM-1)	P16284	-0.09	4.95	5.04	-2.65	210.30	8.6e-03	2.2e-02	-	-	-	-
SBP-G	Platelet endothelial cell adhesion molecule (PECAM-1)	P16284	0.03	5.70	5.67	0.55	113.86	5.9e-01	6.8e-01	-	-	-	-
SBP-S	Pro-adrenomedullin (AM)	P35318	0.31	5.51	5.20	6.08	221.56	5.3e-09	1.4e-07	5.30	2.68-11.02	4.63	3.6e-06
SBP-G	Pro-adrenomedullin (AM)	P35318	0.21	6.40	6.19	2.86	134.07	5.0e-03	2.3e-02	2.64	1.14-6.46	2.21	2.7e-02
SBP-S	Pro-epidermal growth factor (EGF)	P01133	-0.52	9.54	10.05	-7.59	212.30	9.8e-13	1.8e-10	-	-	-	-
SBP-G	Pro-epidermal growth factor (EGF)	P01133	0.19	10.66	10.47	2.54	111.86	1.2e-02	4.2e-02	-	-	-	-
SBP-S	Pro-interleukin-16 (IL-16)	Q14005	0.12	4.31	4.19	2.47	213.88	1.4e-02	3.4e-02	-	-	-	-
SBP-G	Pro-interleukin-16 (IL-16)	Q14005	-0.03	4.86	4.89	-0.42	101.47	6.7e-01	7.6e-01	-	-	-	-
SBP-S	Procathepsin L (CTSL1)	P07711	0.13	5.31	5.17	3.65	276.32	3.1e-04	1.5e-03	4.07	1.72-10.40	3.06	2.2e-03
SBP-G	Procathepsin L (CTSL1)	P07711	0.23	5.41	5.18	4.56	137.00	1.1e-05	4.7e-04	25.43	6.28-125.49	4.26	2.0e-05
SBP-S	Proheparin-binding EGF-like growth factor (HB-EGF)	Q99075	0.06	7.91	7.85	1.07	238.18	2.9e-01	3.8e-01	-	-	-	-
SBP-G	Proheparin-binding EGF-like growth factor (HB-EGF)	Q99075	0.04	8.66	8.63	0.40	119.27	6.9e-01	7.6e-01	-	-	-	-
SBP-S	Prolactin (PRL)	P01236	0.15	4.62	4.47	1.94	290.56	5.4e-02	1.0e-01	1.56	1.06-2.34	2.22	2.6e-02
SBP-G	Prolactin (PRL)	P01236	0.27	5.18	4.91	2.15	116.08	3.4e-02	7.8e-02	1.23	0.74-2.07	0.78	4.3e-01
SBP-S	Prostasin (PRSS8)	Q16651	0.22	8.59	8.37	5.53	273.05	7.6e-08	1.7e-06	5.57	2.51-13.06	4.09	4.2e-05
SBP-G	Prostasin (PRSS8)	Q16651	0.18	8.94	8.77	2.88	105.22	4.9e-03	2.3e-02	6.21	2.00-21.16	3.06	2.2e-03
SBP-S	Protein S100-A12 (S100A12)	P80511	0.13	3.41	3.28	1.71	235.08	8.8e-02	1.5e-01	-	-	-	-
SBP-G	Protein S100-A12 (S100A12)	P80511	-0.01	4.49	4.50	-0.05	112.06	9.6e-01	9.6e-01	-	-	-	-
SBP-S	Proteinase-activated receptor 1 (PAR-1)	P25116	-0.01	2.81	2.82	-0.50	216.28	6.2e-01	7.2e-01	-	-	-	-
SBP-G	Proteinase-activated receptor 1 (PAR-1)	P25116	0.14	3.34	3.20	3.80	103.93	2.4e-04	3.7e-03	-	-	-	-
SBP-S	Proto-oncogene tyrosine-protein kinase Src (SRC)	P12931	-0.48	4.44	4.93	-7.36	223.11	3.5e-12	3.1e-10	-	-	-	-
SBP-G	Proto-oncogene tyrosine-protein kinase Src (SRC)	P12931	0.16	5.30	5.14	2.46	124.59	1.5e-02	4.5e-02	-	-	-	-
SBP-S	Protransforming growth factor alpha (TGF-alpha)	P01135	0.33	2.86	2.53	4.81	240.03	2.6e-06	4.2e-05	2.21	1.44-3.50	3.50	4.7e-04
SBP-G	Protransforming growth factor alpha (TGF-alpha)	P01135	0.44	3.38	2.94	5.08	133.57	1.2e-06	1.7e-04	3.25	1.67-6.76	3.33	8.7e-04
SBP-S	Receptor tyrosine-protein kinase erbB-2 (ErbB2/HER2)	P04626	0.03	7.94	7.91	1.02	264.71	3.1e-01	4.1e-01	-	-	-	-
SBP-G	Receptor tyrosine-protein kinase erbB-2 (ErbB2/HER2)	P04626	0.04	8.51	8.47	0.95	128.73	3.5e-01	4.9e-01	-	-	-	-
SBP-S	Receptor tyrosine-protein kinase erbB-3 (ERBB3)	P21860	0.07	7.93	7.87	2.23	273.69	2.7e-02	5.6e-02	2.03	0.81-5.16	1.50	1.3e-01
SBP-G	Receptor tyrosine-protein kinase erbB-3 (ERBB3)	P21860	0.10	8.69	8.59	3.33	118.21	1.2e-03	8.2e-03	18.06	2.11-180.24	2.57	1.0e-02
SBP-S	Receptor tyrosine-protein kinase erbB-4 (ERBB4)	Q15303	-0.12	4.60	4.71	-3.69	261.09	2.7e-04	1.4e-03	0.22	0.08-0.57	-3.06	2.2e-03
SBP-G	Receptor tyrosine-protein kinase erbB-4 (ERBB4)	Q15303	-0.07	5.58	5.65	-1.75	113.00	8.3e-02	1.5e-01	0.38	0.08-1.72	-1.25	2.1e-01
SBP-S	Regenerating islet-derived protein 4 (REG-4)	Q9BYZ8	0.09	3.09	3.00	1.68	263.29	9.3e-02	1.6e-01	1.76	1.00-3.16	1.94	5.3e-02
SBP-G	Regenerating islet-derived protein 4 (REG-4)	Q9BYZ8	0.13	4.16	4.03	2.36	145.71	2.0e-02	5.4e-02	5.01	1.59-17.41	2.66	7.9e-03
SBP-S	Renin (REN)	P00797	0.24	5.52	5.28	3.87	261.26	1.4e-04	8.4e-04	2.60	1.60-4.39	3.72	2.0e-04
SBP-G	Renin (REN)	P00797	0.22	5.93	5.71	2.46	111.19	1.5e-02	4.5e-02	2.87	1.36-6.39	2.69	7.2e-03
SBP-S	Resistin (RETN)	Q9HD89	0.00	6.58	6.57	0.06	221.00	9.5e-01	9.6e-01	-	-	-	-
SBP-G	Resistin (RETN)	Q9HD89	0.28	7.09	6.81	3.63	110.51	4.3e-04	5.6e-03	-	-	-	-
SBP-S	Signaling lymphocytic activation molecule (SLAMF1)	Q13291	0.04	1.59	1.55	0.78	230.17	4.4e-01	5.5e-01	-	-	-	-
SBP-G	Signaling lymphocytic activation molecule (SLAMF1)	Q13291	0.09	2.59	2.50	1.28	142.89	2.0e-01	3.2e-01	-	-	-	-
SBP-S	Somatotropin (GH)	P01241	-0.80	7.59	8.39	-2.93	246.71	3.7e-03	1.2e-02	-	-	-	-
SBP-G	Somatotropin (GH)	P01241	-0.53	7.69	8.22	-1.36	112.73	1.8e-01	2.9e-01	-	-	-	-
SBP-S	Spondin-1 (SPON1)	Q9HCB6	0.04	4.33	4.30	1.14	226.31	2.6e-01	3.6e-01	-	-	-	-
SBP-G	Spondin-1 (SPON1)	Q9HCB6	0.03	4.67	4.64	0.64	103.30	5.3e-01	6.3e-01	-	-	-	-
SBP-S	STAM-binding protein (STAMBP)	O95630	-0.13	2.57	2.70	-2.49	193.18	1.4e-02	3.3e-02	-	-	-	-
SBP-G	STAM-binding protein (STAMBP)	O95630	0.12	3.55	3.42	2.22	117.67	2.8e-02	7.3e-02	-	-	-	-
SBP-S	Stromelysin-1 (SL-1)	P08254	-0.05	1.57	1.63	-0.90	222.26	3.7e-01	4.7e-01	-	-	-	-
SBP-G	Stromelysin-1 (SL-1)	P08254	-0.06	1.90	1.97	-0.67	101.75	5.0e-01	6.2e-01	-	-	-	-
SBP-S	Stromelysin-2 (SL-2)	P09238	0.03	7.07	7.04	0.40	231.19	6.9e-01	7.6e-01	-	-	-	-
SBP-G	Stromelysin-2 (SL-2)	P09238	0.12	7.55	7.44	1.25	128.13	2.1e-01	3.3e-01	-	-	-	-
SBP-S	Sulfotransferase 1A1 (ST1A1)	P50225	-0.50	0.99	1.48	-5.16	181.21	6.3e-07	1.2e-05	-	-	-	-
SBP-G	Sulfotransferase 1A1 (ST1A1)	P50225	0.35	2.22	1.87	3.44	144.91	7.6e-04	7.1e-03	-	-	-	-
SBP-S	T-cell differentiation antigen CD6 (CD6)	P30203	-0.04	3.05	3.08	-0.68	195.79	5.0e-01	6.1e-01	-	-	-	-
SBP-G	T-cell differentiation antigen CD6 (CD6)	P30203	0.07	4.03	3.96	1.06	131.40	2.9e-01	4.2e-01	-	-	-	-
SBP-S	T-cell surface glycoprotein CD5 (CD5)	P06127	0.05	3.58	3.53	1.23	212.43	2.2e-01	3.1e-01	-	-	-	-
SBP-G	T-cell surface glycoprotein CD5 (CD5)	P06127	0.11	4.21	4.09	1.81	93.80	7.4e-02	1.4e-01	-	-	-	-
SBP-S	Tartrate-resistant acid phosphatase type 5 (TR-AP)	P13686	0.08	5.07	4.99	1.50	245.67	1.3e-01	2.2e-01	-	-	-	-
SBP-G	Tartrate-resistant acid phosphatase type 5 (TR-AP)	P13686	0.03	6.17	6.14	0.55	100.67	5.8e-01	6.8e-01	-	-	-	-
SBP-S	Thrombomodulin (TM)	P07204	0.00	8.48	8.48	0.16	220.13	8.7e-01	9.2e-01	-	-	-	-
SBP-G	Thrombomodulin (TM)	P07204	0.08	9.03	8.95	1.65	113.64	1.0e-01	1.8e-01	-	-	-	-
SBP-S	Thrombopoietin (THPO)	P40225	0.03	2.46	2.43	0.57	229.65	5.7e-01	6.9e-01	-	-	-	-
SBP-G	Thrombopoietin (THPO)	P40225	0.10	3.55	3.45	2.02	124.10	4.5e-02	9.7e-02	-	-	-	-
SBP-S	Tissue-type plasminogen activator (t-PA)	P00750	0.35	7.82	7.47	3.88	218.76	1.4e-04	8.4e-04	-	-	-	-
SBP-G	Tissue-type plasminogen activator (t-PA)	P00750	0.03	8.30	8.26	0.25	107.67	8.1e-01	8.5e-01	-	-	-	-
SBP-S	Tissue factor (TF)	P13726	0.13	4.40	4.27	3.53	244.91	4.9e-04	2.2e-03	-	-	-	-
SBP-G	Tissue factor (TF)	P13726	-0.02	5.13	5.15	-0.32	124.01	7.5e-01	8.0e-01	-	-	-	-
SBP-S	Transforming growth factor beta-1 proprotein (LAP TGF-beta-1)	P01137	0.09	7.14	7.05	1.91	227.07	5.8e-02	1.1e-01	-	-	-	-
SBP-G	Transforming growth factor beta-1 proprotein (LAP TGF-beta-1)	P01137	0.07	7.34	7.27	1.25	126.56	2.2e-01	3.3e-01	-	-	-	-
SBP-S	Tumor necrosis factor ligand superfamily member 10 (TRAIL)	P50591	0.01	7.59	7.58	0.21	211.81	8.4e-01	8.9e-01	-	-	-	-
SBP-G	Tumor necrosis factor ligand superfamily member 10 (TRAIL)	P50591	0.02	8.09	8.07	0.41	107.32	6.8e-01	7.6e-01	-	-	-	-
SBP-S	Tumor necrosis factor ligand superfamily member 11 (TRANCE)	O14788	-0.08	3.79	3.87	-1.16	247.76	2.5e-01	3.4e-01	-	-	-	-
SBP-G	Tumor necrosis factor ligand superfamily member 11 (TRANCE)	O14788	0.21	4.48	4.27	1.87	99.29	6.4e-02	1.2e-01	-	-	-	-
SBP-S	Tumor necrosis factor ligand superfamily member 12 (TWEAK)	O43508	0.07	9.35	9.28	1.88	214.58	6.2e-02	1.1e-01	-	-	-	-
SBP-G	Tumor necrosis factor ligand superfamily member 12 (TWEAK)	O43508	0.01	9.77	9.75	0.31	111.42	7.5e-01	8.1e-01	-	-	-	-
SBP-S	Tumor necrosis factor ligand superfamily member 13B (BAFF)	Q9Y275	0.15	6.18	6.04	3.47	250.18	6.0e-04	2.6e-03	2.53	1.30-5.06	2.69	7.2e-03
SBP-G	Tumor necrosis factor ligand superfamily member 13B (BAFF)	Q9Y275	0.17	7.05	6.88	3.82	128.21	2.1e-04	3.7e-03	6.39	1.51-30.24	2.44	1.5e-02
SBP-S	Tumor necrosis factor ligand superfamily member 14 (TNFSF14)	O43557	-0.39	2.65	3.04	-6.16	194.99	4.2e-09	1.2e-07	-	-	-	-
SBP-G	Tumor necrosis factor ligand superfamily member 14 (TNFSF14)	O43557	0.12	3.41	3.29	1.57	132.64	1.2e-01	2.1e-01	-	-	-	-
SBP-S	Tumor necrosis factor ligand superfamily member 6 (FASLG)	P48023	-0.03	1.44	1.47	-0.52	214.19	6.0e-01	7.1e-01	-	-	-	-
SBP-G	Tumor necrosis factor ligand superfamily member 6 (FASLG)	P48023	0.01	2.12	2.11	0.09	126.39	9.3e-01	9.4e-01	-	-	-	-
SBP-S	Tumor necrosis factor receptor superfamily member 10B (TRAIL-R2)	O14763	0.14	2.67	2.53	4.21	254.36	3.6e-05	2.7e-04	6.61	2.35-19.99	3.47	5.3e-04
SBP-G	Tumor necrosis factor receptor superfamily member 10B (TRAIL-R2)	O14763	0.15	3.45	3.30	3.34	151.31	1.0e-03	7.7e-03	6.84	1.64-32.45	2.53	1.1e-02
SBP-S	Tumor necrosis factor receptor superfamily member 11B (OPG)	O00300	0.03	9.22	9.20	0.63	243.45	5.3e-01	6.4e-01	-	-	-	-
SBP-G	Tumor necrosis factor receptor superfamily member 11B (OPG)	O00300	0.01	9.64	9.63	0.18	129.52	8.6e-01	8.9e-01	-	-	-	-
SBP-S	Tumor necrosis factor receptor superfamily member 1A (TNF-R1)	P19438	0.12	11.32	11.20	4.25	253.99	3.0e-05	2.6e-04	4.88	1.78-14.09	3.01	2.6e-03
SBP-G	Tumor necrosis factor receptor superfamily member 1A (TNF-R1)	P19438	0.16	11.79	11.63	4.01	114.31	1.1e-04	2.7e-03	13.09	2.69-73.81	3.07	2.2e-03
SBP-S	Tumor necrosis factor receptor superfamily member 1B (TNF-R2)	P20333	0.16	4.43	4.27	4.13	242.51	5.0e-05	3.5e-04	3.37	1.59-7.45	3.09	2.0e-03
SBP-G	Tumor necrosis factor receptor superfamily member 1B (TNF-R2)	P20333	0.19	5.31	5.12	3.41	121.37	8.8e-04	7.1e-03	4.41	1.44-14.71	2.52	1.2e-02
SBP-S	Tumor necrosis factor receptor superfamily member 4 (TNFRSF4)	P43489	0.05	2.46	2.41	0.88	276.25	3.8e-01	4.9e-01	-	-	-	-
SBP-G	Tumor necrosis factor receptor superfamily member 4 (TNFRSF4)	P43489	0.30	3.63	3.33	4.99	123.61	2.0e-06	1.7e-04	-	-	-	-
SBP-S	Tumor necrosis factor receptor superfamily member 5 (CD40)	P25942	-0.04	8.07	8.11	-1.13	199.35	2.6e-01	3.6e-01	-	-	-	-
SBP-G	Tumor necrosis factor receptor superfamily member 5 (CD40)	P25942	0.11	8.69	8.57	2.49	116.66	1.4e-02	4.4e-02	-	-	-	-
SBP-S	Tumor necrosis factor receptor superfamily member 6 (FAS)	P25445	0.13	8.09	7.96	2.91	194.61	4.1e-03	1.3e-02	3.84	1.58-10.40	2.78	5.5e-03
SBP-G	Tumor necrosis factor receptor superfamily member 6 (FAS)	P25445	0.11	8.76	8.64	2.20	105.89	3.0e-02	7.6e-02	5.19	1.25-24.06	2.20	2.8e-02
SBP-S	Tumor necrosis factor receptor superfamily member 9 (TNFRSF9)	Q07011	0.13	6.02	5.89	3.03	255.73	2.7e-03	9.3e-03	2.37	1.22-4.79	2.48	1.3e-02
SBP-G	Tumor necrosis factor receptor superfamily member 9 (TNFRSF9)	Q07011	0.21	6.73	6.52	3.06	110.76	2.7e-03	1.5e-02	3.94	1.49-11.61	2.63	8.5e-03
SBP-S	Tyrosine-protein kinase Lyn (LYN)	P07948	-0.06	-0.57	-0.51	-1.32	181.27	1.9e-01	2.8e-01	-	-	-	-
SBP-S	Tyrosine-protein phosphatase non-receptor type 22 (PTPN22)	Q9Y2R2	0.27	1.87	1.61	3.83	242.82	1.6e-04	9.5e-04	-	-	-	-
SBP-G	Tyrosine-protein phosphatase non-receptor type 22 (PTPN22)	Q9Y2R2	0.08	3.19	3.11	0.69	106.30	4.9e-01	6.1e-01	-	-	-	-
SBP-S	Urokinase-type plasminogen activator (uPA)	P00749	0.04	9.86	9.81	1.37	235.93	1.7e-01	2.6e-01	-	-	-	-
SBP-G	Urokinase-type plasminogen activator (uPA)	P00749	0.04	10.26	10.23	0.84	107.71	4.0e-01	5.3e-01	-	-	-	-
SBP-S	Urokinase plasminogen activator surface receptor (uPAR)	Q03405	0.05	9.45	9.40	1.47	200.29	1.4e-01	2.3e-01	-	-	-	-
SBP-G	Urokinase plasminogen activator surface receptor (uPAR)	Q03405	0.16	9.87	9.71	3.52	100.80	6.5e-04	6.9e-03	-	-	-	-
SBP-S	Vascular endothelial growth factor A (VEGF-A)	P15692	0.17	10.29	10.13	2.85	223.67	4.8e-03	1.4e-02	-	-	-	-
SBP-G	Vascular endothelial growth factor A (VEGF-A)	P15692	-0.01	10.86	10.88	-0.17	130.15	8.7e-01	8.9e-01	-	-	-	-
SBP-S	Vascular endothelial growth factor D (VEGF-D)	O43915	-0.02	5.89	5.92	-0.52	238.56	6.0e-01	7.1e-01	-	-	-	-
SBP-G	Vascular endothelial growth factor D (VEGF-D)	O43915	-0.17	6.38	6.55	-2.41	146.39	1.7e-02	4.8e-02	-	-	-	-
SBP-S	Vascular endothelial growth factor receptor 2 (VEGFR-2)	P35968	0.06	6.84	6.77	1.92	250.21	5.6e-02	1.1e-01	2.12	0.94-4.87	1.80	7.1e-02
SBP-G	Vascular endothelial growth factor receptor 2 (VEGFR-2)	P35968	0.09	7.71	7.62	1.94	107.02	5.5e-02	1.1e-01	2.18	0.53-9.03	1.09	2.8e-01
SBP-S	Vimentin (VIM)	P08670	0.25	3.24	2.99	3.78	245.23	2.0e-04	1.1e-03	-	-	-	-
SBP-G	Vimentin (VIM)	P08670	0.06	4.33	4.27	0.63	100.83	5.3e-01	6.4e-01	-	-	-	-
SBP-S	WAP four-disulfide core domain protein 2 (HE4)	Q14508	0.21	6.62	6.41	4.78	222.39	3.2e-06	4.4e-05	4.74	2.20-10.65	3.88	1.1e-04
SBP-G	WAP four-disulfide core domain protein 2 (HE4)	Q14508	0.18	7.14	6.96	3.37	119.14	1.0e-03	7.7e-03	11.90	3.25-50.04	3.57	3.5e-04
SBP-S	Xaa-Pro aminopeptidase 2 (mAmP)	O43895	-0.06	2.32	2.39	-0.51	242.48	6.1e-01	7.1e-01	-	-	-	-
SBP-G	Xaa-Pro aminopeptidase 2 (mAmP)	O43895	0.09	2.80	2.71	0.43	95.44	6.7e-01	7.5e-01	-	-	-	-
SBP-S/G: St. Göran bipolar project Stockholm/Gothenburg, Fold change = mean(NPX) in cases - mean(NPX) in controls, BD=Bipolar disorder, CTRL=Controls, FDR=P-value adjusted for False discovery rate (FDR) acc. to Benjamini-Hochberg definition, OR=Odds ratio, 95% CI = 95% Confidence interval

## Sheet: S3. Bipolar type 1 vs. Controls
						T-test				Covariate-adjusted logistic regression
Cohort	Protein	UniProt	Fold change (log2)	BD mean	CTRL mean	T-statistic	deg.free	P	FDR	OR	(95% CI)	T-statistic	P
SBP-S	Adenosine deaminase (ADA)	P00813	0.05	4.65	4.60	1.08	216.38	2.8e-01	3.9e-01	-	-	-	-
SBP-G	Adenosine deaminase (ADA)	P00813	0.17	5.27	5.10	2.40	80.61	1.9e-02	4.6e-02	-	-	-	-
SBP-S	Advanced glycosylation end product-specific receptor (AGER)	Q15109	-0.11	5.00	5.11	-2.50	223.40	1.3e-02	3.7e-02	0.42	0.16-1.08	-1.79	7.4e-02
SBP-G	Advanced glycosylation end product-specific receptor (AGER)	Q15109	-0.20	5.15	5.36	-2.75	67.87	7.7e-03	2.6e-02	0.13	0.02-0.67	-2.29	2.2e-02
SBP-S	Agouti-related protein (AGRP)	O00253	-0.06	2.22	2.28	-1.09	219.56	2.8e-01	3.9e-01	-	-	-	-
SBP-G	Agouti-related protein (AGRP)	O00253	0.00	2.93	2.93	-0.04	78.19	9.7e-01	9.8e-01	-	-	-	-
SBP-S	Amphiregulin (AR)	P15514	0.23	2.31	2.08	2.89	220.78	4.3e-03	1.6e-02	2.06	1.19-3.71	2.51	1.2e-02
SBP-G	Amphiregulin (AR)	P15514	0.38	3.02	2.63	3.47	53.24	1.0e-03	9.8e-03	8.46	2.45-39.04	3.06	2.2e-03
SBP-S	Angiopoietin-1 receptor (TIE2)	Q02763	0.00	5.60	5.60	0.02	224.99	9.9e-01	1.0e+00	-	-	-	-
SBP-G	Angiopoietin-1 receptor (TIE2)	Q02763	0.08	6.04	5.96	1.57	63.19	1.2e-01	2.0e-01	-	-	-	-
SBP-S	Axin-1 (AXIN1)	O15169	-0.11	0.82	0.92	-1.42	221.82	1.6e-01	2.4e-01	-	-	-	-
SBP-G	Axin-1 (AXIN1)	O15169	0.17	2.00	1.82	1.99	81.65	5.0e-02	9.3e-02	-	-	-	-
SBP-S	Basigin (Basigin)	P35613	0.03	6.13	6.10	1.31	219.62	1.9e-01	2.9e-01	-	-	-	-
SBP-G	Basigin (Basigin)	P35613	0.05	6.65	6.60	1.68	73.53	9.7e-02	1.7e-01	-	-	-	-
SBP-S	Beta-nerve growth factor (Beta-NGF)	P01138	-0.06	0.92	0.98	-1.19	220.92	2.3e-01	3.4e-01	-	-	-	-
SBP-S	C-C motif chemokine 13 (MCP-4)	Q99616	0.07	3.58	3.51	0.98	221.46	3.3e-01	4.3e-01	-	-	-	-
SBP-G	C-C motif chemokine 13 (MCP-4)	Q99616	0.26	4.04	3.79	2.21	72.97	3.0e-02	6.4e-02	-	-	-	-
SBP-S	C-C motif chemokine 19 (CCL19)	Q99731	0.55	9.46	8.91	5.12	202.23	7.0e-07	1.8e-05	-	-	-	-
SBP-G	C-C motif chemokine 19 (CCL19)	Q99731	0.19	9.84	9.65	1.37	87.40	1.8e-01	2.5e-01	-	-	-	-
SBP-S	C-C motif chemokine 2 (MCP-1)	P13500	0.14	10.23	10.09	2.36	225.00	1.9e-02	5.2e-02	1.56	0.78-3.17	1.24	2.2e-01
SBP-G	C-C motif chemokine 2 (MCP-1)	P13500	0.25	10.79	10.53	2.46	80.54	1.6e-02	4.0e-02	2.75	1.00-8.19	1.91	5.6e-02
SBP-S	C-C motif chemokine 20 (CCL20)	P78556	0.26	4.92	4.65	2.09	214.99	3.8e-02	8.6e-02	1.37	1.00-1.93	1.91	5.6e-02
SBP-G	C-C motif chemokine 20 (CCL20)	P78556	0.59	5.96	5.37	2.71	54.27	9.0e-03	2.7e-02	2.07	1.12-4.23	2.16	3.1e-02
SBP-S	C-C motif chemokine 23 (CCL23)	P55773	0.14	9.25	9.10	2.63	222.94	9.1e-03	2.8e-02	-	-	-	-
SBP-G	C-C motif chemokine 23 (CCL23)	P55773	-0.05	9.63	9.68	-0.63	79.05	5.3e-01	6.2e-01	-	-	-	-
SBP-S	C-C motif chemokine 25 (CCL25)	O15444	0.17	5.95	5.78	2.34	223.00	2.0e-02	5.3e-02	2.20	1.27-3.91	2.75	6.0e-03
SBP-G	C-C motif chemokine 25 (CCL25)	O15444	0.23	6.46	6.24	1.82	73.12	7.2e-02	1.3e-01	1.99	0.83-5.10	1.50	1.3e-01
SBP-S	C-C motif chemokine 28 (CCL28)	Q9NRJ3	-0.02	0.80	0.81	-0.27	176.32	7.9e-01	8.5e-01	-	-	-	-
SBP-G	C-C motif chemokine 28 (CCL28)	Q9NRJ3	0.00	1.37	1.37	0.02	77.42	9.8e-01	9.8e-01	-	-	-	-
SBP-S	C-C motif chemokine 3 (CCL3)	P10147	0.16	2.20	2.04	2.86	224.60	4.6e-03	1.6e-02	2.51	1.18-5.51	2.36	1.8e-02
SBP-G	C-C motif chemokine 3 (CCL3)	P10147	0.60	3.07	2.47	2.81	39.04	7.7e-03	2.6e-02	10.40	2.75-51.76	3.17	1.5e-03
SBP-S	C-C motif chemokine 4 (CCL4)	P13236	0.23	6.61	6.38	3.47	222.74	6.2e-04	3.3e-03	2.09	1.13-4.00	2.30	2.2e-02
SBP-G	C-C motif chemokine 4 (CCL4)	P13236	0.50	7.25	6.75	3.59	66.96	6.2e-04	6.6e-03	4.03	1.70-11.51	2.90	3.7e-03
SBP-G	C-C motif chemokine 7 (CCL7)	P80098	0.42	2.60	2.18	4.39	77.71	3.5e-05	1.9e-03	-	-	-	-
SBP-S	C-C motif chemokine 8 (CCL8)	P80075	0.06	9.41	9.34	0.74	222.99	4.6e-01	5.8e-01	-	-	-	-
SBP-G	C-C motif chemokine 8 (CCL8)	P80075	0.32	10.30	9.97	2.30	81.87	2.4e-02	5.5e-02	-	-	-	-
SBP-S	C-X-C motif chemokine 10 (CXCL10)	P02778	0.24	8.00	7.77	1.97	219.02	5.0e-02	1.0e-01	1.53	1.09-2.20	2.40	1.6e-02
SBP-G	C-X-C motif chemokine 10 (CXCL10)	P02778	0.36	8.68	8.33	2.04	67.84	4.5e-02	8.8e-02	2.10	1.11-4.21	2.22	2.6e-02
SBP-S	C-X-C motif chemokine 11 (CXCL11)	O14625	0.04	5.77	5.73	0.44	222.31	6.6e-01	7.7e-01	-	-	-	-
SBP-G	C-X-C motif chemokine 11 (CXCL11)	O14625	0.28	6.46	6.18	1.47	56.83	1.5e-01	2.3e-01	-	-	-	-
SBP-S	C-X-C motif chemokine 13 (CXCL13)	O43927	-0.01	8.72	8.73	-0.17	222.99	8.6e-01	9.0e-01	-	-	-	-
SBP-G	C-X-C motif chemokine 13 (CXCL13)	O43927	0.15	9.19	9.04	1.25	73.94	2.1e-01	2.9e-01	-	-	-	-
SBP-S	C-X-C motif chemokine 16 (CXCL16)	Q9H2A7	0.15	3.32	3.17	4.09	223.73	6.0e-05	4.6e-04	6.26	1.78-24.17	2.77	5.7e-03
SBP-G	C-X-C motif chemokine 16 (CXCL16)	Q9H2A7	0.16	3.75	3.59	3.09	82.08	2.8e-03	1.6e-02	11.35	1.31-120.35	2.12	3.4e-02
SBP-S	C-X-C motif chemokine 5 (CXCL5)	P42830	0.20	10.98	10.78	2.08	222.89	3.9e-02	8.7e-02	1.51	0.97-2.39	1.80	7.2e-02
SBP-G	C-X-C motif chemokine 5 (CXCL5)	P42830	0.24	11.46	11.21	1.66	82.48	1.0e-01	1.7e-01	1.48	0.69-3.28	0.99	3.2e-01
SBP-S	C-X-C motif chemokine 6 (CXCL6)	P80162	-0.07	7.31	7.39	-1.04	221.97	3.0e-01	4.1e-01	-	-	-	-
SBP-G	C-X-C motif chemokine 6 (CXCL6)	P80162	0.33	8.10	7.77	2.63	76.98	1.0e-02	2.9e-02	-	-	-	-
SBP-S	C-X-C motif chemokine 9 (CXCL9)	Q07325	0.21	6.15	5.94	1.87	222.53	6.3e-02	1.2e-01	-	-	-	-
SBP-G	C-X-C motif chemokine 9 (CXCL9)	Q07325	0.26	6.67	6.41	1.37	55.54	1.8e-01	2.5e-01	-	-	-	-
SBP-S	Cadherin-3 (CDH3)	P22223	0.09	2.09	2.00	1.49	222.88	1.4e-01	2.2e-01	-	-	-	-
SBP-G	Cadherin-3 (CDH3)	P22223	0.14	2.53	2.39	1.92	81.95	5.8e-02	1.1e-01	-	-	-	-
SBP-S	Carbonic anhydrase 9 (CAIX)	Q16790	0.07	1.75	1.68	0.72	221.88	4.7e-01	5.9e-01	-	-	-	-
SBP-G	Carbonic anhydrase 9 (CAIX)	Q16790	0.07	2.75	2.69	0.46	58.25	6.5e-01	7.3e-01	-	-	-	-
SBP-S	Carcinoembryonic antigen-related cell adhesion molecule 5 (CEA)	P06731	0.26	1.37	1.10	2.66	218.75	8.4e-03	2.6e-02	-	-	-	-
SBP-S	Caspase-3 (CASP-3)	P42574	-0.15	6.48	6.63	-1.87	222.87	6.3e-02	1.2e-01	-	-	-	-
SBP-G	Caspase-3 (CASP-3)	P42574	0.29	8.67	8.38	2.76	69.62	7.4e-03	2.6e-02	-	-	-	-
SBP-S	Caspase-8 (CASP-8)	Q14790	0.07	1.80	1.74	1.24	224.71	2.2e-01	3.1e-01	-	-	-	-
SBP-G	Caspase-8 (CASP-8)	Q14790	0.17	1.71	1.54	2.41	64.59	1.9e-02	4.6e-02	-	-	-	-
SBP-S	Cathepsin D (CTSD)	P07339	0.10	7.00	6.90	2.22	223.25	2.7e-02	6.8e-02	1.58	0.60-4.23	0.93	3.5e-01
SBP-G	Cathepsin D (CTSD)	P07339	0.24	7.54	7.30	3.55	72.83	6.9e-04	6.8e-03	6.39	1.21-38.57	2.13	3.3e-02
SBP-S	CD40 ligand (CD40-L)	P29965	-0.21	7.39	7.60	-2.55	210.09	1.2e-02	3.4e-02	-	-	-	-
SBP-G	CD40 ligand (CD40-L)	P29965	0.31	8.64	8.33	3.17	88.76	2.1e-03	1.4e-02	-	-	-	-
SBP-S	Chitinase-3-like protein 1 (CHI3L1)	P36222	0.21	4.90	4.69	2.69	217.99	7.7e-03	2.5e-02	1.59	0.92-2.82	1.62	1.0e-01
SBP-G	Chitinase-3-like protein 1 (CHI3L1)	P36222	0.49	5.67	5.19	3.10	61.78	2.9e-03	1.6e-02	3.44	1.61-8.62	2.95	3.1e-03
SBP-S	CUB domain-containing protein 1 (CDCP1)	Q9H5V8	0.31	2.04	1.73	4.54	214.64	9.5e-06	1.2e-04	4.56	2.09-10.66	3.67	2.5e-04
SBP-G	CUB domain-containing protein 1 (CDCP1)	Q9H5V8	0.24	2.85	2.61	2.47	71.32	1.6e-02	4.0e-02	5.29	1.56-21.43	2.54	1.1e-02
SBP-S	Cyclin-dependent kinase inhibitor 1 (CDKN1A)	P38936	-0.04	-0.58	-0.54	-1.00	211.73	3.2e-01	4.3e-01	-	-	-	-
SBP-S	Cystatin-B (CSTB)	P04080	0.08	4.80	4.72	1.51	221.06	1.3e-01	2.1e-01	-	-	-	-
SBP-G	Cystatin-B (CSTB)	P04080	0.21	5.60	5.39	2.37	52.28	2.1e-02	4.9e-02	-	-	-	-
SBP-S	Cystatin-D (CST5)	P28325	0.11	5.43	5.32	1.94	216.60	5.4e-02	1.1e-01	-	-	-	-
SBP-G	Cystatin-D (CST5)	P28325	-0.05	5.75	5.80	-0.68	77.17	5.0e-01	5.8e-01	-	-	-	-
SBP-S	Delta and Notch-like epidermal growth factor-related receptor (DNER)	Q8NFT8	-0.09	6.71	6.81	-2.90	222.97	4.1e-03	1.5e-02	-	-	-	-
SBP-G	Delta and Notch-like epidermal growth factor-related receptor (DNER)	Q8NFT8	-0.04	7.24	7.28	-0.76	65.06	4.5e-01	5.3e-01	-	-	-	-
SBP-S	Dickkopf-related protein 1 (Dkk-1)	O94907	0.18	7.10	6.93	4.23	220.77	3.4e-05	3.4e-04	5.78	2.13-17.02	3.32	8.9e-04
SBP-G	Dickkopf-related protein 1 (Dkk-1)	O94907	0.21	7.63	7.42	2.68	79.23	8.9e-03	2.7e-02	2.55	0.68-10.77	1.35	1.8e-01
SBP-S	E-selectin (SELE)	P16581	0.36	5.68	5.32	4.16	221.81	4.5e-05	3.8e-04	2.24	1.38-3.75	3.16	1.6e-03
SBP-G	E-selectin (SELE)	P16581	0.56	6.72	6.16	3.71	67.96	4.1e-04	5.6e-03	2.61	1.19-6.25	2.28	2.2e-02
SBP-S	Early activation antigen CD69 (CD69)	Q07108	-0.37	7.69	8.06	-4.94	222.43	1.6e-06	3.1e-05	-	-	-	-
SBP-G	Early activation antigen CD69 (CD69)	Q07108	0.40	8.81	8.41	4.29	83.63	4.8e-05	1.9e-03	-	-	-	-
SBP-S	Endothelial cell-specific molecule 1 (ESM-1)	Q9NQ30	-0.04	2.28	2.32	-0.75	223.83	4.5e-01	5.8e-01	-	-	-	-
SBP-G	Endothelial cell-specific molecule 1 (ESM-1)	Q9NQ30	-0.07	2.90	2.97	-0.99	78.67	3.2e-01	4.1e-01	-	-	-	-
SBP-S	Eosinophil cationic protein (ECP)	P12724	0.02	5.78	5.76	0.42	222.63	6.8e-01	7.8e-01	-	-	-	-
SBP-G	Eosinophil cationic protein (ECP)	P12724	0.17	6.11	5.95	2.55	87.68	1.3e-02	3.4e-02	-	-	-	-
SBP-S	Eotaxin (CCL11)	P51671	0.20	7.78	7.57	3.16	222.99	1.8e-03	7.7e-03	-	-	-	-
SBP-G	Eotaxin (CCL11)	P51671	0.13	8.06	7.94	1.29	66.55	2.0e-01	2.8e-01	-	-	-	-
SBP-S	Epidermal growth factor-like protein 7 (EGF-like protein 7)	Q9UHF1	-0.01	-0.99	-0.98	-0.17	215.22	8.7e-01	9.0e-01	-	-	-	-
SBP-S	Epidermal growth factor receptor (EGFR)	P00533	0.01	5.85	5.84	0.15	210.72	8.8e-01	9.1e-01	-	-	-	-
SBP-G	Epidermal growth factor receptor (EGFR)	P00533	0.10	5.67	5.57	2.20	70.57	3.1e-02	6.5e-02	-	-	-	-
SBP-S	Epithelial cell adhesion molecule (Ep-CAM)	P16422	0.28	10.54	10.26	2.11	217.34	3.6e-02	8.3e-02	-	-	-	-
SBP-G	Epithelial cell adhesion molecule (Ep-CAM)	P16422	0.08	11.00	10.93	0.36	86.49	7.2e-01	7.8e-01	-	-	-	-
SBP-S	Eukaryotic translation initiation factor 4B (eIF-4B)	P23588	0.04	1.45	1.41	0.42	217.59	6.8e-01	7.8e-01	-	-	-	-
SBP-G	Eukaryotic translation initiation factor 4B (eIF-4B)	P23588	0.28	2.77	2.49	2.21	82.44	3.0e-02	6.4e-02	-	-	-	-
SBP-S	Eukaryotic translation initiation factor 4E-binding protein 1 (4E-BP1)	Q13541	0.39	3.42	3.04	3.90	222.57	1.3e-04	8.4e-04	1.79	1.18-2.80	2.64	8.2e-03
SBP-G	Eukaryotic translation initiation factor 4E-binding protein 1 (4E-BP1)	Q13541	0.30	4.70	4.40	1.65	74.80	1.0e-01	1.7e-01	1.88	1.04-3.66	1.99	4.7e-02
SBP-S	Ezrin (EZR)	P15311	0.06	3.90	3.84	1.69	222.98	9.3e-02	1.6e-01	-	-	-	-
SBP-G	Ezrin (EZR)	P15311	0.05	4.61	4.56	1.05	64.96	3.0e-01	3.9e-01	-	-	-	-
SBP-S	FAS-associated death domain protein (FADD)	Q13158	-0.13	1.20	1.33	-1.96	221.65	5.2e-02	1.0e-01	-	-	-	-
SBP-G	FAS-associated death domain protein (FADD)	Q13158	0.21	1.84	1.63	3.82	60.56	3.2e-04	5.4e-03	-	-	-	-
SBP-S	Fatty acid-binding protein, adipocyte (FABP4)	P15090	0.18	2.12	1.94	2.35	223.59	2.0e-02	5.2e-02	1.07	0.54-2.16	0.20	8.4e-01
SBP-G	Fatty acid-binding protein, adipocyte (FABP4)	P15090	0.35	2.67	2.31	3.16	64.47	2.4e-03	1.4e-02	3.66	1.06-13.86	2.00	4.5e-02
SBP-S	Fibroblast growth factor 19 (FGF-19)	O95750	-0.06	7.47	7.52	-0.50	219.30	6.2e-01	7.4e-01	-	-	-	-
SBP-G	Fibroblast growth factor 19 (FGF-19)	O95750	-0.30	7.77	8.07	-1.46	65.46	1.5e-01	2.3e-01	-	-	-	-
SBP-S	Fibroblast growth factor 21 (FGF-21)	Q9NSA1	0.52	4.27	3.75	2.97	222.19	3.3e-03	1.3e-02	1.16	0.90-1.52	1.15	2.5e-01
SBP-G	Fibroblast growth factor 21 (FGF-21)	Q9NSA1	0.80	5.41	4.61	2.72	59.78	8.6e-03	2.7e-02	1.65	1.10-2.60	2.31	2.1e-02
SBP-S	Fibroblast growth factor 23 (FGF-23)	Q9GZV9	0.04	1.39	1.35	0.64	224.76	5.2e-01	6.3e-01	-	-	-	-
SBP-G	Fibroblast growth factor 23 (FGF-23)	Q9GZV9	0.17	2.07	1.90	2.02	80.06	4.7e-02	9.0e-02	-	-	-	-
SBP-S	Fibroblast growth factor 5 (FGF-5)	P12034	0.13	0.76	0.63	2.59	217.03	1.0e-02	3.1e-02	-	-	-	-
SBP-S	Fms-related tyrosine kinase 3 ligand (Flt3L)	P49771	0.26	8.49	8.23	3.97	220.61	9.5e-05	6.8e-04	3.26	1.57-7.15	3.07	2.1e-03
SBP-G	Fms-related tyrosine kinase 3 ligand (Flt3L)	P49771	0.19	9.09	8.90	2.37	72.53	2.1e-02	4.9e-02	8.57	1.80-51.92	2.53	1.1e-02
SBP-S	Folate receptor alpha (FR-alpha)	P15328	0.26	4.35	4.09	4.69	195.39	5.1e-06	7.4e-05	6.92	2.84-18.57	4.06	5.0e-05
SBP-G	Folate receptor alpha (FR-alpha)	P15328	0.20	5.12	4.92	2.78	71.42	7.0e-03	2.6e-02	14.24	2.47-113.83	2.76	5.8e-03
SBP-S	Follistatin (FS)	P19883	-0.02	5.19	5.21	-0.33	213.40	7.5e-01	8.1e-01	-	-	-	-
SBP-G	Follistatin (FS)	P19883	0.19	5.02	4.83	1.75	70.87	8.5e-02	1.5e-01	-	-	-	-
SBP-S	Fractalkine (CX3CL1)	P78423	-0.11	5.43	5.54	-2.86	224.81	4.7e-03	1.6e-02	-	-	-	-
SBP-G	Fractalkine (CX3CL1)	P78423	0.00	6.00	6.00	0.03	72.19	9.7e-01	9.8e-01	-	-	-	-
SBP-S	Furin (NA)	P09958	0.15	6.91	6.76	2.86	221.35	4.6e-03	1.6e-02	1.63	0.70-3.86	1.13	2.6e-01
SBP-G	Furin (NA)	P09958	0.26	7.57	7.32	3.86	76.00	2.4e-04	4.5e-03	9.47	1.50-73.45	2.29	2.2e-02
SBP-S	Galanin peptides (GAL)	P22466	0.03	5.74	5.70	0.38	220.14	7.0e-01	7.8e-01	-	-	-	-
SBP-G	Galanin peptides (GAL)	P22466	0.05	6.19	6.13	0.34	78.68	7.4e-01	7.9e-01	-	-	-	-
SBP-S	Galectin-3 (Gal-3)	P17931	0.08	4.41	4.33	1.97	218.68	5.0e-02	1.0e-01	2.11	0.77-5.98	1.43	1.5e-01
SBP-G	Galectin-3 (Gal-3)	P17931	0.20	5.01	4.80	2.90	78.39	4.9e-03	2.1e-02	6.82	1.21-52.10	2.01	4.5e-02
SBP-S	Glial cell line-derived neurotrophic factor (hGDNF)	P39905	0.10	1.68	1.57	1.67	184.55	9.7e-02	1.7e-01	-	-	-	-
SBP-S	Growth-regulated alpha protein (CXCL1)	P09341	-0.11	8.24	8.35	-1.86	220.19	6.4e-02	1.2e-01	-	-	-	-
SBP-G	Growth-regulated alpha protein (CXCL1)	P09341	0.00	8.72	8.72	-0.04	65.72	9.6e-01	9.8e-01	-	-	-	-
SBP-S	Growth/differentiation factor 15 (GDF-15)	Q99988	0.38	7.74	7.35	5.45	199.92	1.4e-07	5.2e-06	10.83	4.31-30.75	4.77	1.9e-06
SBP-G	Growth/differentiation factor 15 (GDF-15)	Q99988	0.25	8.37	8.12	2.74	65.22	8.0e-03	2.6e-02	12.76	2.90-70.79	3.16	1.6e-03
SBP-S	Heat shock protein beta-1 (HSP 27)	P04792	-0.23	2.14	2.38	-3.32	220.08	1.1e-03	5.0e-03	-	-	-	-
SBP-G	Heat shock protein beta-1 (HSP 27)	P04792	0.21	2.90	2.69	2.19	73.70	3.2e-02	6.6e-02	-	-	-	-
SBP-S	Hepatitis A virus cellular receptor 1 (HAVcr-1)	Q96D42	0.26	5.65	5.40	2.35	215.21	2.0e-02	5.2e-02	-	-	-	-
SBP-G	Hepatitis A virus cellular receptor 1 (HAVcr-1)	Q96D42	0.06	6.07	6.02	0.37	68.80	7.1e-01	7.8e-01	-	-	-	-
SBP-S	Hepatocyte growth factor (HGF)	P14210	0.10	6.89	6.78	1.97	224.67	5.0e-02	1.0e-01	1.23	0.55-2.77	0.51	6.1e-01
SBP-G	Hepatocyte growth factor (HGF)	P14210	0.20	7.44	7.24	2.77	63.63	7.4e-03	2.6e-02	3.11	0.64-16.87	1.38	1.7e-01
SBP-S	ICOS ligand (ICOSLG)	O75144	-0.02	3.65	3.67	-0.67	222.83	5.0e-01	6.1e-01	-	-	-	-
SBP-G	ICOS ligand (ICOSLG)	O75144	0.09	4.40	4.30	1.34	79.83	1.8e-01	2.6e-01	-	-	-	-
SBP-S	Integrin alpha-1 (ITGA1)	P56199	-0.03	5.90	5.93	-0.98	218.28	3.3e-01	4.3e-01	-	-	-	-
SBP-G	Integrin alpha-1 (ITGA1)	P56199	-0.04	6.56	6.60	-1.20	74.23	2.4e-01	3.1e-01	-	-	-	-
SBP-S	Interferon gamma (IFN-gamma)	P01579	0.09	0.55	0.47	1.00	217.09	3.2e-01	4.3e-01	-	-	-	-
SBP-S	Interleukin-1 receptor-like 1 (IL1RL1)	Q01638	-0.13	3.45	3.58	-1.64	223.74	1.0e-01	1.8e-01	-	-	-	-
SBP-G	Interleukin-1 receptor-like 1 (IL1RL1)	Q01638	0.06	3.92	3.85	0.52	78.01	6.0e-01	6.9e-01	-	-	-	-
SBP-S	Interleukin-1 receptor antagonist protein (IL-1ra)	P18510	0.31	4.67	4.36	4.20	223.41	3.9e-05	3.5e-04	1.89	1.00-3.70	1.92	5.5e-02
SBP-G	Interleukin-1 receptor antagonist protein (IL-1ra)	P18510	0.47	5.53	5.05	3.90	76.97	2.1e-04	4.4e-03	2.94	1.19-7.66	2.31	2.1e-02
SBP-S	Interleukin-10 (IL-10)	P22301	0.25	2.66	2.40	2.90	189.56	4.2e-03	1.5e-02	2.05	1.24-3.83	2.53	1.1e-02
SBP-G	Interleukin-10 (IL-10)	P22301	0.30	3.56	3.26	3.04	81.33	3.2e-03	1.7e-02	3.87	1.40-11.76	2.53	1.1e-02
SBP-S	Interleukin-10 receptor subunit beta (IL-10RB)	Q08334	0.18	5.59	5.42	3.99	221.26	9.1e-05	6.7e-04	3.45	1.32-9.53	2.47	1.4e-02
SBP-G	Interleukin-10 receptor subunit beta (IL-10RB)	Q08334	0.21	6.27	6.06	2.97	78.24	4.0e-03	1.9e-02	4.94	1.11-25.41	2.02	4.3e-02
SBP-S	Interleukin-12 (IL-12)	P29460; P29459	0.23	7.90	7.67	2.45	222.51	1.5e-02	4.2e-02	1.72	1.11-2.73	2.40	1.6e-02
SBP-G	Interleukin-12 (IL-12)	P29460; P29459	0.32	8.28	7.96	2.72	84.39	7.8e-03	2.6e-02	3.26	1.35-8.86	2.50	1.3e-02
SBP-S	Interleukin-12 subunit beta (IL-12B)	P29460	0.23	3.91	3.68	2.92	222.90	3.9e-03	1.5e-02	2.04	1.20-3.55	2.60	9.2e-03
SBP-G	Interleukin-12 subunit beta (IL-12B)	P29460	0.28	4.29	4.00	2.50	82.39	1.4e-02	3.8e-02	3.34	1.32-9.50	2.43	1.5e-02
SBP-S	Interleukin-15 receptor subunit alpha (IL-15RA)	Q13261	0.05	0.51	0.47	1.24	222.27	2.1e-01	3.1e-01	-	-	-	-
SBP-G	Interleukin-15 receptor subunit alpha (IL-15RA)	Q13261	0.17	1.27	1.10	3.15	70.20	2.4e-03	1.4e-02	-	-	-	-
SBP-S	Interleukin-17 receptor B (IL-17RB)	Q9NRM6	-0.14	1.45	1.60	-1.88	221.98	6.2e-02	1.2e-01	0.72	0.41-1.25	-1.17	2.4e-01
SBP-G	Interleukin-17 receptor B (IL-17RB)	Q9NRM6	-0.26	2.06	2.33	-2.46	62.62	1.7e-02	4.2e-02	0.33	0.10-0.97	-1.94	5.2e-02
SBP-S	Interleukin-17A (IL-17A)	Q16552	0.08	0.53	0.46	1.32	218.75	1.9e-01	2.8e-01	-	-	-	-
SBP-S	Interleukin-17C (IL-17C)	Q9P0M4	0.15	1.46	1.31	1.97	221.44	5.0e-02	1.0e-01	-	-	-	-
SBP-S	Interleukin-18 (IL-18)	Q14116	0.11	6.93	6.82	1.55	224.58	1.2e-01	2.0e-01	1.39	0.78-2.49	1.12	2.6e-01
SBP-G	Interleukin-18 (IL-18)	Q14116	0.26	7.65	7.39	2.67	82.57	9.0e-03	2.7e-02	2.98	0.97-9.52	1.89	5.8e-02
SBP-S	Interleukin-18 receptor 1 (IL-18R1)	Q13478	0.10	6.10	6.01	1.91	222.99	5.8e-02	1.1e-01	1.27	0.56-2.91	0.57	5.7e-01
SBP-G	Interleukin-18 receptor 1 (IL-18R1)	Q13478	0.31	6.94	6.63	3.72	81.83	3.6e-04	5.5e-03	6.50	1.67-30.60	2.55	1.1e-02
SBP-S	Interleukin-27 subunit alpha (IL27-A)	Q8NEV9	-0.01	3.09	3.11	-0.34	219.64	7.3e-01	8.0e-01	-	-	-	-
SBP-G	Interleukin-27 subunit alpha (IL27-A)	Q8NEV9	-0.05	3.33	3.38	-0.70	76.44	4.9e-01	5.8e-01	-	-	-	-
SBP-S	Interleukin-6 (IL-6)	P05231	0.49	3.66	3.17	4.20	224.72	3.9e-05	3.5e-04	-	-	-	-
SBP-G	Interleukin-6 (IL-6)	P05231	0.09	3.93	3.83	0.60	79.62	5.5e-01	6.4e-01	-	-	-	-
SBP-S	Interleukin-6 receptor subunit alpha (IL-6RA)	P08887	0.02	6.34	6.32	0.42	220.53	6.8e-01	7.8e-01	-	-	-	-
SBP-G	Interleukin-6 receptor subunit alpha (IL-6RA)	P08887	-0.01	6.97	6.97	-0.11	71.46	9.2e-01	9.6e-01	-	-	-	-
SBP-S	Interleukin-7 (IL-7)	P13232	0.14	2.87	2.73	2.21	222.85	2.8e-02	6.8e-02	1.83	0.95-3.59	1.78	7.5e-02
SBP-G	Interleukin-7 (IL-7)	P13232	0.25	3.72	3.47	2.08	62.11	4.2e-02	8.3e-02	2.24	0.93-5.72	1.77	7.6e-02
SBP-S	Interleukin-8 (IL-8)	P10145	-0.02	6.10	6.12	-0.36	224.84	7.2e-01	8.0e-01	-	-	-	-
SBP-G	Interleukin-8 (IL-8)	P10145	0.26	6.88	6.63	2.02	51.01	4.8e-02	9.1e-02	-	-	-	-
SBP-S	Interstitial collagenase (MMP-1)	P03956	-0.06	2.04	2.10	-0.49	224.18	6.2e-01	7.4e-01	-	-	-	-
SBP-G	Interstitial collagenase (MMP-1)	P03956	-0.33	2.90	3.24	-1.75	79.48	8.4e-02	1.5e-01	-	-	-	-
SBP-S	Kallikrein-11 (hK11)	Q9UBX7	0.01	5.01	5.00	0.26	222.58	7.9e-01	8.5e-01	-	-	-	-
SBP-G	Kallikrein-11 (hK11)	Q9UBX7	0.09	5.40	5.30	1.28	72.96	2.0e-01	2.8e-01	-	-	-	-
SBP-S	Kallikrein-6 (KLK6)	Q92876	0.16	5.04	4.88	3.83	209.37	1.7e-04	1.0e-03	6.28	2.36-18.20	3.54	4.0e-04
SBP-G	Kallikrein-6 (KLK6)	Q92876	0.13	5.64	5.50	1.65	61.31	1.0e-01	1.7e-01	4.58	0.99-24.60	1.88	6.0e-02
SBP-S	Kit ligand (SCF)	P21583	-0.11	7.73	7.83	-2.30	224.76	2.2e-02	5.8e-02	-	-	-	-
SBP-G	Kit ligand (SCF)	P21583	-0.09	8.17	8.26	-1.02	80.79	3.1e-01	4.0e-01	-	-	-	-
SBP-S	Leptin (LEP)	P41159	0.65	5.36	4.71	4.15	214.33	4.9e-05	3.9e-04	1.96	1.27-3.12	2.96	3.1e-03
SBP-G	Leptin (LEP)	P41159	0.76	5.59	4.83	3.16	74.13	2.3e-03	1.4e-02	1.21	0.61-2.49	0.54	5.9e-01
SBP-S	Leukemia inhibitory factor receptor (LIF-R)	P42702	0.02	2.11	2.09	0.43	221.87	6.6e-01	7.8e-01	-	-	-	-
SBP-G	Leukemia inhibitory factor receptor (LIF-R)	P42702	0.00	3.17	3.17	0.03	82.35	9.7e-01	9.8e-01	-	-	-	-
SBP-S	Leukocyte immunoglobulin-like receptor subfamily B member 4 (ILT-3)	Q8NHJ6	0.08	1.29	1.21	1.48	221.07	1.4e-01	2.2e-01	-	-	-	-
SBP-G	Leukocyte immunoglobulin-like receptor subfamily B member 4 (ILT-3)	Q8NHJ6	0.03	2.38	2.35	0.37	84.89	7.1e-01	7.8e-01	-	-	-	-
SBP-S	Lipopolysaccharide-induced tumor necrosis factor-alpha factor (LITAF)	Q99732	0.12	0.57	0.44	1.97	202.71	5.0e-02	1.0e-01	-	-	-	-
SBP-G	Lipopolysaccharide-induced tumor necrosis factor-alpha factor (LITAF)	Q99732	0.12	1.04	0.92	1.21	73.14	2.3e-01	3.1e-01	-	-	-	-
SBP-S	Lymphotoxin-alpha (TNFB)	P01374	0.02	3.19	3.17	0.41	222.88	6.8e-01	7.8e-01	-	-	-	-
SBP-G	Lymphotoxin-alpha (TNFB)	P01374	0.19	4.03	3.84	2.23	87.20	2.8e-02	6.1e-02	-	-	-	-
SBP-S	Macrophage colony-stimulating factor 1 (CSF-1)	P09603	0.08	7.77	7.69	2.82	224.97	5.2e-03	1.7e-02	-	-	-	-
SBP-G	Macrophage colony-stimulating factor 1 (CSF-1)	P09603	0.05	8.21	8.16	1.19	63.42	2.4e-01	3.1e-01	-	-	-	-
SBP-S	Macrophage metalloelastase (MME)	P39900	0.28	6.28	6.00	3.27	216.91	1.2e-03	5.6e-03	2.08	1.27-3.55	2.80	5.0e-03
SBP-G	Macrophage metalloelastase (MME)	P39900	0.40	6.92	6.52	3.22	74.51	1.9e-03	1.4e-02	3.91	1.63-10.41	2.91	3.6e-03
SBP-S	Matrilysin (MMP-7)	P09237	0.33	7.88	7.55	5.90	200.45	1.6e-08	1.4e-06	10.99	4.41-30.69	4.86	1.2e-06
SBP-G	Matrilysin (MMP-7)	P09237	0.40	8.32	7.92	4.61	51.73	2.7e-05	1.9e-03	26.32	5.73-168.71	3.84	1.2e-04
SBP-S	Melanoma-derived growth regulatory protein (MIA)	Q16674	0.05	4.35	4.30	0.80	221.71	4.3e-01	5.5e-01	-	-	-	-
SBP-G	Melanoma-derived growth regulatory protein (MIA)	Q16674	0.09	5.13	5.05	1.37	67.62	1.7e-01	2.5e-01	-	-	-	-
SBP-S	MHC class I polypeptide-related sequence A (MIC-A)	Q29983	-0.13	2.63	2.77	-0.71	218.68	4.8e-01	5.9e-01	-	-	-	-
SBP-G	MHC class I polypeptide-related sequence A (MIC-A)	Q29983	0.01	3.68	3.67	0.03	71.64	9.8e-01	9.8e-01	-	-	-	-
SBP-S	Midkine (MK)	P21741	0.12	6.09	5.97	1.91	215.45	5.8e-02	1.1e-01	2.37	1.23-4.71	2.54	1.1e-02
SBP-G	Midkine (MK)	P21741	0.15	6.81	6.66	1.69	71.69	9.5e-02	1.6e-01	3.17	0.86-13.26	1.68	9.2e-02
SBP-S	Mucin-16 (CA-125)	Q8WXI7	-0.16	2.56	2.71	-1.59	224.36	1.1e-01	1.9e-01	-	-	-	-
SBP-G	Mucin-16 (CA-125)	Q8WXI7	0.36	3.06	2.70	2.11	77.68	3.8e-02	7.6e-02	-	-	-	-
SBP-S	Myeloperoxidase (MPO)	P05164	-0.10	4.96	5.06	-2.51	223.68	1.3e-02	3.7e-02	-	-	-	-
SBP-G	Myeloperoxidase (MPO)	P05164	0.15	5.33	5.19	2.49	76.19	1.5e-02	3.9e-02	-	-	-	-
SBP-S	Myoglobin (MB)	P02144	-0.12	5.67	5.78	-1.73	223.86	8.5e-02	1.5e-01	-	-	-	-
SBP-G	Myoglobin (MB)	P02144	0.03	6.18	6.15	0.24	86.88	8.1e-01	8.5e-01	-	-	-	-
SBP-S	NAD-dependent protein deacetylase sirtuin-2 (SIRT2)	Q8IXJ6	-0.16	1.73	1.90	-2.26	222.21	2.5e-02	6.3e-02	-	-	-	-
SBP-G	NAD-dependent protein deacetylase sirtuin-2 (SIRT2)	Q8IXJ6	0.34	2.86	2.52	3.16	83.99	2.2e-03	1.4e-02	-	-	-	-
SBP-S	Natural killer cell receptor 2B4 (CD244)	Q9BZW8	0.00	5.40	5.40	0.01	207.21	9.9e-01	1.0e+00	-	-	-	-
SBP-G	Natural killer cell receptor 2B4 (CD244)	Q9BZW8	0.13	6.17	6.05	2.13	76.36	3.7e-02	7.5e-02	-	-	-	-
SBP-S	Neurotrophin-3 (NT-3)	P20783	0.10	1.54	1.44	1.52	222.53	1.3e-01	2.1e-01	-	-	-	-
SBP-G	Neurotrophin-3 (NT-3)	P20783	0.10	2.03	1.92	1.39	85.81	1.7e-01	2.5e-01	-	-	-	-
SBP-S	NF-kappa-B essential modulator (NEMO)	Q9Y6K9	0.23	2.96	2.72	3.32	223.13	1.1e-03	5.0e-03	-	-	-	-
SBP-G	NF-kappa-B essential modulator (NEMO)	Q9Y6K9	0.11	4.13	4.02	0.89	77.33	3.8e-01	4.7e-01	-	-	-	-
SBP-S	NT-3 growth factor receptor (NTRK3)	Q16288	-0.10	6.38	6.47	-2.23	220.66	2.7e-02	6.7e-02	-	-	-	-
SBP-G	NT-3 growth factor receptor (NTRK3)	Q16288	-0.04	7.34	7.38	-0.84	79.90	4.0e-01	4.9e-01	-	-	-	-
SBP-S	NT-pro-BNP (NT-pro-BNP)	NA	0.16	1.96	1.79	1.44	220.27	1.5e-01	2.3e-01	-	-	-	-
SBP-G	NT-pro-BNP (NT-pro-BNP)	NA	-0.21	2.85	3.06	-0.98	69.94	3.3e-01	4.2e-01	-	-	-	-
SBP-S	Oncostatin-M (OSM)	P13725	0.19	4.34	4.15	2.00	219.32	4.7e-02	1.0e-01	1.07	0.69-1.66	0.29	7.7e-01
SBP-G	Oncostatin-M (OSM)	P13725	0.45	5.04	4.59	3.37	82.32	1.2e-03	9.8e-03	2.40	1.07-5.94	2.02	4.3e-02
SBP-S	Oxidized low-density lipoprotein receptor 1 (LOX-1)	P78380	0.00	7.34	7.34	0.00	223.89	1.0e+00	1.0e+00	-	-	-	-
SBP-G	Oxidized low-density lipoprotein receptor 1 (LOX-1)	P78380	0.20	7.60	7.39	2.01	83.74	4.8e-02	9.0e-02	-	-	-	-
SBP-S	P-selectin glycoprotein ligand 1 (PSGL-1)	Q14242	0.00	0.83	0.83	0.11	223.96	9.1e-01	9.3e-01	-	-	-	-
SBP-G	P-selectin glycoprotein ligand 1 (PSGL-1)	Q14242	0.02	0.68	0.65	0.76	77.52	4.5e-01	5.3e-01	-	-	-	-
SBP-S	Pappalysin-1 (PAPPA)	Q13219	0.00	1.74	1.74	0.01	224.00	9.9e-01	1.0e+00	-	-	-	-
SBP-G	Pappalysin-1 (PAPPA)	Q13219	0.05	1.92	1.87	0.52	85.56	6.1e-01	6.9e-01	-	-	-	-
SBP-S	Parkinson disease protein 7 (PARK7)	Q99497	0.04	4.55	4.51	0.38	222.95	7.0e-01	7.8e-01	-	-	-	-
SBP-G	Parkinson disease protein 7 (PARK7)	Q99497	0.34	6.74	6.40	4.12	72.66	9.9e-05	2.4e-03	-	-	-	-
SBP-S	Pentraxin-related protein PTX3 (PTX3)	P26022	-0.19	1.90	2.09	-3.09	223.36	2.3e-03	9.1e-03	-	-	-	-
SBP-G	Pentraxin-related protein PTX3 (PTX3)	P26022	0.03	2.21	2.18	0.33	77.16	7.5e-01	8.0e-01	-	-	-	-
SBP-S	Placenta growth factor (PGF)	P49763	0.11	6.20	6.09	3.43	218.45	7.2e-04	3.7e-03	9.91	2.24-48.80	2.93	3.4e-03
SBP-G	Placenta growth factor (PGF)	P49763	0.18	6.77	6.60	2.91	74.39	4.8e-03	2.1e-02	7.00	1.13-54.94	1.99	4.7e-02
SBP-S	Platelet-derived growth factor subunit B (PDGF subunit B)	P01127	0.06	9.11	9.05	1.30	222.86	2.0e-01	2.9e-01	-	-	-	-
SBP-G	Platelet-derived growth factor subunit B (PDGF subunit B)	P01127	0.12	8.69	8.56	1.48	70.33	1.4e-01	2.3e-01	-	-	-	-
SBP-S	Platelet endothelial cell adhesion molecule (PECAM-1)	P16284	-0.07	4.98	5.04	-1.88	217.68	6.1e-02	1.2e-01	-	-	-	-
SBP-G	Platelet endothelial cell adhesion molecule (PECAM-1)	P16284	0.08	5.76	5.67	1.34	79.41	1.8e-01	2.6e-01	-	-	-	-
SBP-S	Pro-adrenomedullin (AM)	P35318	0.38	5.58	5.20	6.49	224.27	5.4e-10	9.6e-08	9.56	3.87-26.01	4.66	3.1e-06
SBP-G	Pro-adrenomedullin (AM)	P35318	0.24	6.44	6.19	2.37	60.97	2.1e-02	4.9e-02	3.54	1.06-13.08	1.99	4.7e-02
SBP-S	Pro-epidermal growth factor (EGF)	P01133	-0.44	9.62	10.05	-5.47	224.00	1.2e-07	5.2e-06	-	-	-	-
SBP-G	Pro-epidermal growth factor (EGF)	P01133	0.25	10.72	10.47	2.62	74.79	1.1e-02	3.0e-02	-	-	-	-
SBP-S	Pro-interleukin-16 (IL-16)	Q14005	0.16	4.35	4.19	2.86	223.29	4.7e-03	1.6e-02	-	-	-	-
SBP-G	Pro-interleukin-16 (IL-16)	Q14005	0.01	4.89	4.89	0.06	80.48	9.5e-01	9.8e-01	-	-	-	-
SBP-S	Procathepsin L (CTSL1)	P07711	0.14	5.32	5.17	3.32	213.65	1.1e-03	5.0e-03	3.77	1.36-11.59	2.44	1.5e-02
SBP-G	Procathepsin L (CTSL1)	P07711	0.26	5.44	5.18	4.18	67.94	8.5e-05	2.4e-03	71.24	9.22-844.47	3.75	1.7e-04
SBP-S	Proheparin-binding EGF-like growth factor (HB-EGF)	Q99075	0.05	7.90	7.85	0.92	224.97	3.6e-01	4.7e-01	-	-	-	-
SBP-G	Proheparin-binding EGF-like growth factor (HB-EGF)	Q99075	0.16	8.78	8.63	1.38	74.86	1.7e-01	2.5e-01	-	-	-	-
SBP-S	Prolactin (PRL)	P01236	0.15	4.62	4.47	1.55	205.56	1.2e-01	2.0e-01	-	-	-	-
SBP-G	Prolactin (PRL)	P01236	0.15	5.07	4.91	0.89	66.32	3.7e-01	4.7e-01	-	-	-	-
SBP-S	Prostasin (PRSS8)	Q16651	0.21	8.58	8.37	4.66	218.53	5.4e-06	7.4e-05	4.66	1.72-13.44	2.95	3.2e-03
SBP-G	Prostasin (PRSS8)	Q16651	0.27	9.04	8.77	3.39	76.45	1.1e-03	9.8e-03	5.36	1.27-25.77	2.21	2.7e-02
SBP-S	Protein S100-A12 (S100A12)	P80511	0.19	3.47	3.28	2.03	223.40	4.3e-02	9.5e-02	-	-	-	-
SBP-G	Protein S100-A12 (S100A12)	P80511	0.14	4.64	4.50	0.82	73.66	4.1e-01	5.0e-01	-	-	-	-
SBP-S	Proteinase-activated receptor 1 (PAR-1)	P25116	0.01	2.83	2.82	0.34	218.30	7.3e-01	8.0e-01	-	-	-	-
SBP-G	Proteinase-activated receptor 1 (PAR-1)	P25116	0.15	3.36	3.20	3.67	83.36	4.3e-04	5.6e-03	-	-	-	-
SBP-S	Proto-oncogene tyrosine-protein kinase Src (SRC)	P12931	-0.44	4.48	4.93	-5.65	222.97	4.9e-08	2.9e-06	-	-	-	-
SBP-G	Proto-oncogene tyrosine-protein kinase Src (SRC)	P12931	0.26	5.40	5.14	3.03	67.86	3.4e-03	1.7e-02	-	-	-	-
SBP-S	Protransforming growth factor alpha (TGF-alpha)	P01135	0.39	2.92	2.53	4.97	222.02	1.3e-06	3.0e-05	2.45	1.46-4.27	3.28	1.0e-03
SBP-G	Protransforming growth factor alpha (TGF-alpha)	P01135	0.57	3.50	2.94	5.60	75.21	3.4e-07	5.7e-05	13.05	3.76-59.64	3.68	2.3e-04
SBP-S	Receptor tyrosine-protein kinase erbB-2 (ErbB2/HER2)	P04626	0.06	7.97	7.91	1.58	215.96	1.2e-01	1.9e-01	1.70	0.57-5.18	0.94	3.4e-01
SBP-G	Receptor tyrosine-protein kinase erbB-2 (ErbB2/HER2)	P04626	0.15	8.62	8.47	2.54	64.33	1.3e-02	3.6e-02	4.48	0.60-38.18	1.43	1.5e-01
SBP-S	Receptor tyrosine-protein kinase erbB-3 (ERBB3)	P21860	0.08	7.94	7.87	2.22	215.82	2.8e-02	6.8e-02	2.56	0.81-8.46	1.58	1.1e-01
SBP-G	Receptor tyrosine-protein kinase erbB-3 (ERBB3)	P21860	0.15	8.74	8.59	3.61	64.52	6.1e-04	6.6e-03	29.55	1.81-675.23	2.27	2.3e-02
SBP-S	Receptor tyrosine-protein kinase erbB-4 (ERBB4)	Q15303	-0.11	4.60	4.71	-2.81	212.26	5.5e-03	1.8e-02	-	-	-	-
SBP-G	Receptor tyrosine-protein kinase erbB-4 (ERBB4)	Q15303	-0.06	5.58	5.65	-1.31	78.14	1.9e-01	2.7e-01	-	-	-	-
SBP-S	Regenerating islet-derived protein 4 (REG-4)	Q9BYZ8	0.13	3.14	3.00	2.16	213.15	3.2e-02	7.5e-02	2.29	1.17-4.68	2.36	1.8e-02
SBP-G	Regenerating islet-derived protein 4 (REG-4)	Q9BYZ8	0.19	4.22	4.03	2.69	60.03	9.3e-03	2.7e-02	12.70	2.04-103.22	2.56	1.0e-02
SBP-S	Renin (REN)	P00797	0.30	5.58	5.28	3.87	214.55	1.5e-04	9.2e-04	2.81	1.54-5.37	3.25	1.2e-03
SBP-G	Renin (REN)	P00797	0.32	6.03	5.71	2.75	73.08	7.6e-03	2.6e-02	2.52	0.97-7.07	1.85	6.5e-02
SBP-S	Resistin (RETN)	Q9HD89	0.03	6.61	6.57	0.48	223.87	6.3e-01	7.5e-01	-	-	-	-
SBP-G	Resistin (RETN)	Q9HD89	0.31	7.12	6.81	3.23	77.74	1.8e-03	1.3e-02	-	-	-	-
SBP-S	Signaling lymphocytic activation molecule (SLAMF1)	Q13291	0.09	1.64	1.55	1.48	222.99	1.4e-01	2.2e-01	-	-	-	-
SBP-G	Signaling lymphocytic activation molecule (SLAMF1)	Q13291	0.07	2.58	2.50	0.85	65.60	4.0e-01	4.9e-01	-	-	-	-
SBP-S	Somatotropin (GH)	P01241	-1.24	7.15	8.39	-3.76	219.46	2.2e-04	1.2e-03	0.74	0.61-0.88	-3.30	9.5e-04
SBP-G	Somatotropin (GH)	P01241	-1.40	6.82	8.22	-2.85	74.80	5.6e-03	2.3e-02	0.73	0.55-0.95	-2.25	2.4e-02
SBP-S	Spondin-1 (SPON1)	Q9HCB6	0.06	4.36	4.30	1.59	223.90	1.1e-01	1.9e-01	-	-	-	-
SBP-G	Spondin-1 (SPON1)	Q9HCB6	0.06	4.71	4.64	1.31	86.59	1.9e-01	2.7e-01	-	-	-	-
SBP-S	STAM-binding protein (STAMBP)	O95630	-0.12	2.58	2.70	-2.04	221.30	4.2e-02	9.4e-02	-	-	-	-
SBP-G	STAM-binding protein (STAMBP)	O95630	0.21	3.63	3.42	2.93	71.84	4.5e-03	2.1e-02	-	-	-	-
SBP-S	Stromelysin-1 (SL-1)	P08254	-0.06	1.56	1.63	-0.94	223.26	3.5e-01	4.5e-01	-	-	-	-
SBP-G	Stromelysin-1 (SL-1)	P08254	-0.04	1.93	1.97	-0.36	83.29	7.2e-01	7.8e-01	-	-	-	-
SBP-S	Stromelysin-2 (SL-2)	P09238	-0.02	7.02	7.04	-0.23	224.98	8.2e-01	8.7e-01	-	-	-	-
SBP-G	Stromelysin-2 (SL-2)	P09238	0.05	7.49	7.44	0.41	70.54	6.8e-01	7.6e-01	-	-	-	-
SBP-S	Sulfotransferase 1A1 (ST1A1)	P50225	-0.49	1.00	1.48	-4.40	218.19	1.7e-05	2.0e-04	-	-	-	-
SBP-G	Sulfotransferase 1A1 (ST1A1)	P50225	0.40	2.27	1.87	2.82	57.77	6.7e-03	2.6e-02	-	-	-	-
SBP-S	T-cell differentiation antigen CD6 (CD6)	P30203	-0.02	3.06	3.08	-0.38	216.40	7.0e-01	7.8e-01	-	-	-	-
SBP-G	T-cell differentiation antigen CD6 (CD6)	P30203	0.14	4.10	3.96	1.40	60.39	1.7e-01	2.5e-01	-	-	-	-
SBP-S	T-cell surface glycoprotein CD5 (CD5)	P06127	0.07	3.60	3.53	1.61	222.17	1.1e-01	1.9e-01	1.65	0.65-4.29	1.05	2.9e-01
SBP-G	T-cell surface glycoprotein CD5 (CD5)	P06127	0.15	4.24	4.09	1.95	84.60	5.4e-02	9.9e-02	2.34	0.65-9.38	1.27	2.1e-01
SBP-S	Tartrate-resistant acid phosphatase type 5 (TR-AP)	P13686	0.11	5.10	4.99	1.94	221.95	5.4e-02	1.1e-01	1.73	0.85-3.59	1.50	1.3e-01
SBP-G	Tartrate-resistant acid phosphatase type 5 (TR-AP)	P13686	0.12	6.25	6.14	1.76	84.45	8.2e-02	1.5e-01	1.88	0.35-10.67	0.73	4.7e-01
SBP-S	Thrombomodulin (TM)	P07204	0.04	8.51	8.48	1.11	222.44	2.7e-01	3.8e-01	-	-	-	-
SBP-G	Thrombomodulin (TM)	P07204	0.10	9.05	8.95	1.45	63.62	1.5e-01	2.3e-01	-	-	-	-
SBP-S	Thrombopoietin (THPO)	P40225	0.07	2.50	2.43	1.04	222.18	3.0e-01	4.1e-01	-	-	-	-
SBP-G	Thrombopoietin (THPO)	P40225	0.15	3.60	3.45	2.23	67.32	2.9e-02	6.3e-02	-	-	-	-
SBP-S	Tissue-type plasminogen activator (t-PA)	P00750	0.42	7.89	7.47	4.31	218.49	2.5e-05	2.7e-04	2.33	1.36-4.15	2.99	2.8e-03
SBP-G	Tissue-type plasminogen activator (t-PA)	P00750	0.29	8.56	8.26	2.06	87.98	4.2e-02	8.3e-02	1.87	0.81-4.56	1.43	1.5e-01
SBP-S	Tissue factor (TF)	P13726	0.16	4.43	4.27	3.60	219.02	3.9e-04	2.2e-03	-	-	-	-
SBP-G	Tissue factor (TF)	P13726	0.01	5.16	5.15	0.14	76.54	8.9e-01	9.3e-01	-	-	-	-
SBP-S	Transforming growth factor beta-1 proprotein (LAP TGF-beta-1)	P01137	0.09	7.14	7.05	1.64	222.93	1.0e-01	1.8e-01	-	-	-	-
SBP-G	Transforming growth factor beta-1 proprotein (LAP TGF-beta-1)	P01137	0.11	7.38	7.27	1.41	61.88	1.6e-01	2.5e-01	-	-	-	-
SBP-S	Tumor necrosis factor ligand superfamily member 10 (TRAIL)	P50591	0.03	7.61	7.58	0.83	222.41	4.1e-01	5.3e-01	-	-	-	-
SBP-G	Tumor necrosis factor ligand superfamily member 10 (TRAIL)	P50591	0.09	8.16	8.07	1.45	75.37	1.5e-01	2.3e-01	-	-	-	-
SBP-S	Tumor necrosis factor ligand superfamily member 11 (TRANCE)	O14788	0.06	3.93	3.87	0.71	224.37	4.8e-01	5.9e-01	-	-	-	-
SBP-G	Tumor necrosis factor ligand superfamily member 11 (TRANCE)	O14788	0.31	4.58	4.27	2.26	83.15	2.6e-02	5.9e-02	-	-	-	-
SBP-S	Tumor necrosis factor ligand superfamily member 12 (TWEAK)	O43508	0.06	9.34	9.28	1.51	221.62	1.3e-01	2.1e-01	-	-	-	-
SBP-G	Tumor necrosis factor ligand superfamily member 12 (TWEAK)	O43508	0.09	9.85	9.75	1.54	76.67	1.3e-01	2.1e-01	-	-	-	-
SBP-S	Tumor necrosis factor ligand superfamily member 13B (BAFF)	Q9Y275	0.16	6.20	6.04	3.22	220.63	1.5e-03	6.6e-03	2.55	1.14-5.89	2.24	2.5e-02
SBP-G	Tumor necrosis factor ligand superfamily member 13B (BAFF)	Q9Y275	0.16	7.04	6.88	2.74	66.03	7.9e-03	2.6e-02	6.21	0.94-49.23	1.83	6.8e-02
SBP-S	Tumor necrosis factor ligand superfamily member 14 (TNFSF14)	O43557	-0.39	2.65	3.04	-5.40	220.64	1.7e-07	5.2e-06	-	-	-	-
SBP-G	Tumor necrosis factor ligand superfamily member 14 (TNFSF14)	O43557	0.14	3.42	3.29	1.30	61.05	2.0e-01	2.7e-01	-	-	-	-
SBP-S	Tumor necrosis factor ligand superfamily member 6 (FASLG)	P48023	0.01	1.48	1.47	0.16	222.96	8.7e-01	9.0e-01	-	-	-	-
SBP-G	Tumor necrosis factor ligand superfamily member 6 (FASLG)	P48023	0.03	2.15	2.11	0.48	82.50	6.3e-01	7.2e-01	-	-	-	-
SBP-S	Tumor necrosis factor receptor superfamily member 10B (TRAIL-R2)	O14763	0.15	2.68	2.53	3.80	219.49	1.9e-04	1.1e-03	7.13	2.10-26.64	3.05	2.3e-03
SBP-G	Tumor necrosis factor receptor superfamily member 10B (TRAIL-R2)	O14763	0.20	3.50	3.30	2.60	46.64	1.2e-02	3.4e-02	6.76	1.07-67.24	1.78	7.5e-02
SBP-S	Tumor necrosis factor receptor superfamily member 11B (OPG)	O00300	-0.03	9.17	9.20	-0.69	224.38	4.9e-01	6.0e-01	-	-	-	-
SBP-G	Tumor necrosis factor receptor superfamily member 11B (OPG)	O00300	-0.02	9.61	9.63	-0.27	75.74	7.9e-01	8.4e-01	-	-	-	-
SBP-S	Tumor necrosis factor receptor superfamily member 1A (TNF-R1)	P19438	0.17	11.36	11.20	4.77	220.59	3.3e-06	5.8e-05	6.59	1.90-24.73	2.89	3.8e-03
SBP-G	Tumor necrosis factor receptor superfamily member 1A (TNF-R1)	P19438	0.19	11.82	11.63	3.66	73.89	4.7e-04	5.7e-03	18.45	2.09-230.58	2.46	1.4e-02
SBP-S	Tumor necrosis factor receptor superfamily member 1B (TNF-R2)	P20333	0.20	4.46	4.27	4.23	221.95	3.5e-05	3.4e-04	3.68	1.51-9.52	2.79	5.2e-03
SBP-G	Tumor necrosis factor receptor superfamily member 1B (TNF-R2)	P20333	0.21	5.33	5.12	2.85	67.62	5.8e-03	2.3e-02	4.46	1.05-21.41	1.97	4.9e-02
SBP-S	Tumor necrosis factor receptor superfamily member 4 (TNFRSF4)	P43489	0.10	2.51	2.41	1.55	206.59	1.2e-01	2.0e-01	1.34	0.70-2.59	0.88	3.8e-01
SBP-G	Tumor necrosis factor receptor superfamily member 4 (TNFRSF4)	P43489	0.34	3.67	3.33	4.30	68.02	5.6e-05	1.9e-03	11.43	2.68-64.69	3.04	2.4e-03
SBP-S	Tumor necrosis factor receptor superfamily member 5 (CD40)	P25942	-0.01	8.10	8.11	-0.23	219.56	8.2e-01	8.7e-01	-	-	-	-
SBP-G	Tumor necrosis factor receptor superfamily member 5 (CD40)	P25942	0.19	8.76	8.57	3.28	74.29	1.6e-03	1.2e-02	-	-	-	-
SBP-S	Tumor necrosis factor receptor superfamily member 6 (FAS)	P25445	0.15	8.11	7.96	3.15	215.49	1.9e-03	7.7e-03	3.41	1.34-10.31	2.37	1.8e-02
SBP-G	Tumor necrosis factor receptor superfamily member 6 (FAS)	P25445	0.16	8.80	8.64	2.66	86.23	9.4e-03	2.7e-02	7.63	1.00-74.16	1.87	6.1e-02
SBP-S	Tumor necrosis factor receptor superfamily member 9 (TNFRSF9)	Q07011	0.17	6.06	5.89	3.21	214.05	1.5e-03	6.6e-03	2.74	1.22-6.44	2.39	1.7e-02
SBP-G	Tumor necrosis factor receptor superfamily member 9 (TNFRSF9)	Q07011	0.28	6.81	6.52	3.29	75.46	1.5e-03	1.2e-02	6.15	1.77-26.14	2.69	7.2e-03
SBP-S	Tyrosine-protein kinase Lyn (LYN)	P07948	-0.02	-0.53	-0.51	-0.40	220.56	6.9e-01	7.8e-01	-	-	-	-
SBP-S	Tyrosine-protein phosphatase non-receptor type 22 (PTPN22)	Q9Y2R2	0.33	1.94	1.61	3.95	218.54	1.0e-04	7.1e-04	2.29	1.38-3.92	3.14	1.7e-03
SBP-G	Tyrosine-protein phosphatase non-receptor type 22 (PTPN22)	Q9Y2R2	0.23	3.34	3.11	1.57	76.66	1.2e-01	2.0e-01	1.38	0.64-3.12	0.81	4.2e-01
SBP-S	Urokinase-type plasminogen activator (uPA)	P00749	0.04	9.86	9.81	1.19	223.00	2.4e-01	3.4e-01	-	-	-	-
SBP-G	Urokinase-type plasminogen activator (uPA)	P00749	0.05	10.28	10.23	0.91	80.14	3.6e-01	4.6e-01	-	-	-	-
SBP-S	Urokinase plasminogen activator surface receptor (uPAR)	Q03405	0.07	9.47	9.40	1.81	221.07	7.1e-02	1.3e-01	1.59	0.55-4.72	0.85	4.0e-01
SBP-G	Urokinase plasminogen activator surface receptor (uPAR)	Q03405	0.16	9.87	9.71	3.01	84.07	3.4e-03	1.7e-02	25.79	2.88-340.00	2.69	7.2e-03
SBP-S	Vascular endothelial growth factor A (VEGF-A)	P15692	0.17	10.29	10.13	2.52	224.62	1.2e-02	3.6e-02	-	-	-	-
SBP-G	Vascular endothelial growth factor A (VEGF-A)	P15692	-0.10	10.78	10.88	-0.87	65.38	3.9e-01	4.8e-01	-	-	-	-
SBP-S	Vascular endothelial growth factor D (VEGF-D)	O43915	-0.05	5.87	5.92	-0.99	222.28	3.3e-01	4.3e-01	-	-	-	-
SBP-G	Vascular endothelial growth factor D (VEGF-D)	O43915	-0.17	6.37	6.55	-2.25	72.51	2.8e-02	6.1e-02	-	-	-	-
SBP-S	Vascular endothelial growth factor receptor 2 (VEGFR-2)	P35968	0.08	6.86	6.77	2.16	221.93	3.2e-02	7.5e-02	2.75	0.96-8.20	1.86	6.2e-02
SBP-G	Vascular endothelial growth factor receptor 2 (VEGFR-2)	P35968	0.15	7.78	7.62	2.90	82.97	4.7e-03	2.1e-02	3.07	0.43-25.58	1.09	2.8e-01
SBP-S	Vimentin (VIM)	P08670	0.27	3.26	2.99	3.54	221.13	4.8e-04	2.6e-03	-	-	-	-
SBP-G	Vimentin (VIM)	P08670	0.15	4.42	4.27	1.20	78.53	2.4e-01	3.1e-01	-	-	-	-
SBP-S	WAP four-disulfide core domain protein 2 (HE4)	Q14508	0.24	6.65	6.41	4.71	222.75	4.4e-06	7.1e-05	6.37	2.55-17.06	3.84	1.2e-04
SBP-G	WAP four-disulfide core domain protein 2 (HE4)	Q14508	0.21	7.17	6.96	2.87	67.98	5.4e-03	2.3e-02	19.28	3.08-155.92	2.99	2.8e-03
SBP-S	Xaa-Pro aminopeptidase 2 (mAmP)	O43895	-0.03	2.35	2.39	-0.22	223.34	8.3e-01	8.7e-01	-	-	-	-
SBP-G	Xaa-Pro aminopeptidase 2 (mAmP)	O43895	0.09	2.80	2.71	0.34	78.17	7.3e-01	7.9e-01	-	-	-	-
SBP-S/G: St. Göran bipolar project Stockholm/Gothenburg, Fold change = mean(NPX) in cases - mean(NPX) in controls, BD=Bipolar disorder, CTRL=Controls, FDR=P-value adjusted for False discovery rate (FDR) acc. to Benjamini-Hochberg definition, OR=Odds ratio, 95% CI = 95% Confidence interval

## Sheet: S4. Sensitivity analysis
						T-test				Covariate-adjusted logistic regression
Cohort	Protein	UniProt	Fold change (log2)	BD mean	CTRL mean	T-statistic	deg.free	P	FDR	OR	(95% CI)	T-statistic	P
SBP-S	Adenosine deaminase (ADA)	P00813	0.04	4.64	4.61	0.93	233.08	3.6e-01	4.8e-01	-	-	-	-
SBP-G	Adenosine deaminase (ADA)	P00813	0.13	5.25	5.12	2.25	107.15	2.7e-02	7.1e-02	-	-	-	-
SBP-S	Advanced glycosylation end product-specific receptor (AGER)	Q15109	-0.10	5.02	5.12	-2.31	229.51	2.2e-02	5.9e-02	0.48	0.22-1.05	-1.82	6.9e-02
SBP-G	Advanced glycosylation end product-specific receptor (AGER)	Q15109	-0.09	5.27	5.36	-1.64	112.95	1.0e-01	1.9e-01	0.50	0.15-1.59	-1.16	2.5e-01
SBP-S	Agouti-related protein (AGRP)	O00253	-0.10	2.21	2.31	-1.94	182.05	5.4e-02	1.1e-01	-	-	-	-
SBP-G	Agouti-related protein (AGRP)	O00253	0.04	2.98	2.94	0.60	110.84	5.5e-01	6.6e-01	-	-	-	-
SBP-S	Amphiregulin (AR)	P15514	0.12	2.22	2.09	1.77	210.90	7.8e-02	1.4e-01	1.53	0.94-2.58	1.67	9.6e-02
SBP-G	Amphiregulin (AR)	P15514	0.37	3.00	2.63	4.71	140.65	6.0e-06	5.0e-04	6.15	2.38-18.52	3.49	4.8e-04
SBP-S	Angiopoietin-1 receptor (TIE2)	Q02763	0.00	5.59	5.59	-0.09	214.51	9.3e-01	9.4e-01	-	-	-	-
SBP-G	Angiopoietin-1 receptor (TIE2)	Q02763	0.06	6.01	5.96	1.47	125.86	1.4e-01	2.5e-01	-	-	-	-
SBP-S	Axin-1 (AXIN1)	O15169	-0.10	0.82	0.93	-1.49	182.43	1.4e-01	2.4e-01	-	-	-	-
SBP-G	Axin-1 (AXIN1)	O15169	0.09	1.92	1.82	1.22	114.19	2.3e-01	3.6e-01	-	-	-	-
SBP-S	Basigin (Basigin)	P35613	0.02	6.11	6.09	0.84	254.18	4.0e-01	5.2e-01	-	-	-	-
SBP-G	Basigin (Basigin)	P35613	0.04	6.64	6.60	1.58	118.95	1.2e-01	2.0e-01	-	-	-	-
SBP-S	Beta-nerve growth factor (Beta-NGF)	P01138	-0.06	0.92	0.98	-1.12	215.61	2.6e-01	4.1e-01	-	-	-	-
SBP-S	C-C motif chemokine 13 (MCP-4)	Q99616	0.06	3.56	3.50	0.92	212.25	3.6e-01	4.9e-01	-	-	-	-
SBP-G	C-C motif chemokine 13 (MCP-4)	Q99616	0.06	3.85	3.79	0.70	107.34	4.9e-01	6.4e-01	-	-	-	-
SBP-S	C-C motif chemokine 19 (CCL19)	Q99731	0.36	9.30	8.94	3.99	255.64	8.5e-05	8.4e-04	-	-	-	-
SBP-G	C-C motif chemokine 19 (CCL19)	Q99731	0.12	9.79	9.66	0.89	90.11	3.8e-01	5.3e-01	-	-	-	-
SBP-S	C-C motif chemokine 2 (MCP-1)	P13500	0.12	10.21	10.09	2.27	208.56	2.4e-02	6.2e-02	1.61	0.86-3.03	1.48	1.4e-01
SBP-G	C-C motif chemokine 2 (MCP-1)	P13500	0.16	10.69	10.53	1.89	105.55	6.1e-02	1.3e-01	1.79	0.85-3.89	1.50	1.3e-01
SBP-S	C-C motif chemokine 20 (CCL20)	P78556	0.29	4.95	4.66	2.62	246.27	9.2e-03	3.1e-02	1.43	1.08-1.95	2.38	1.7e-02
SBP-G	C-C motif chemokine 20 (CCL20)	P78556	0.38	5.77	5.39	2.47	139.52	1.5e-02	4.9e-02	1.60	1.05-2.56	2.07	3.8e-02
SBP-S	C-C motif chemokine 23 (CCL23)	P55773	0.14	9.24	9.10	2.84	222.15	4.9e-03	1.8e-02	-	-	-	-
SBP-G	C-C motif chemokine 23 (CCL23)	P55773	-0.06	9.61	9.67	-0.93	117.09	3.5e-01	5.1e-01	-	-	-	-
SBP-S	C-C motif chemokine 25 (CCL25)	O15444	0.15	5.95	5.79	2.25	213.40	2.5e-02	6.3e-02	1.87	1.16-3.07	2.52	1.2e-02
SBP-G	C-C motif chemokine 25 (CCL25)	O15444	0.20	6.44	6.23	2.05	115.94	4.3e-02	9.8e-02	2.24	1.15-4.61	2.30	2.1e-02
SBP-S	C-C motif chemokine 28 (CCL28)	Q9NRJ3	0.02	0.84	0.83	0.26	160.86	7.9e-01	8.7e-01	-	-	-	-
SBP-G	C-C motif chemokine 28 (CCL28)	Q9NRJ3	0.06	1.43	1.37	0.82	141.64	4.2e-01	5.6e-01	-	-	-	-
SBP-S	C-C motif chemokine 3 (CCL3)	P10147	0.09	2.14	2.05	1.87	206.92	6.3e-02	1.2e-01	1.92	0.97-3.91	1.83	6.7e-02
SBP-G	C-C motif chemokine 3 (CCL3)	P10147	0.35	2.82	2.47	3.35	131.26	1.1e-03	1.0e-02	5.92	2.15-18.29	3.27	1.1e-03
SBP-S	C-C motif chemokine 4 (CCL4)	P13236	0.13	6.53	6.40	2.08	230.83	3.9e-02	8.3e-02	1.65	0.97-2.84	1.83	6.8e-02
SBP-G	C-C motif chemokine 4 (CCL4)	P13236	0.24	6.99	6.76	2.41	103.70	1.8e-02	5.3e-02	2.32	1.19-4.78	2.40	1.6e-02
SBP-G	C-C motif chemokine 7 (CCL7)	P80098	0.31	2.48	2.17	3.73	117.66	2.9e-04	5.8e-03	-	-	-	-
SBP-S	C-C motif chemokine 8 (CCL8)	P80075	0.05	9.44	9.38	0.69	219.10	4.9e-01	6.1e-01	-	-	-	-
SBP-G	C-C motif chemokine 8 (CCL8)	P80075	0.18	10.19	10.01	1.67	97.30	9.8e-02	1.8e-01	-	-	-	-
SBP-S	C-X-C motif chemokine 10 (CXCL10)	P02778	0.24	7.99	7.75	2.21	228.11	2.8e-02	6.8e-02	-	-	-	-
SBP-G	C-X-C motif chemokine 10 (CXCL10)	P02778	0.07	8.40	8.34	0.54	106.25	5.9e-01	7.0e-01	-	-	-	-
SBP-S	C-X-C motif chemokine 11 (CXCL11)	O14625	0.06	5.79	5.73	0.61	227.63	5.4e-01	6.6e-01	-	-	-	-
SBP-G	C-X-C motif chemokine 11 (CXCL11)	O14625	0.06	6.24	6.19	0.44	128.48	6.6e-01	7.6e-01	-	-	-	-
SBP-S	C-X-C motif chemokine 13 (CXCL13)	O43927	-0.04	8.70	8.74	-0.49	189.03	6.2e-01	7.5e-01	-	-	-	-
SBP-G	C-X-C motif chemokine 13 (CXCL13)	O43927	0.10	9.15	9.04	1.08	117.30	2.8e-01	4.2e-01	-	-	-	-
SBP-S	C-X-C motif chemokine 16 (CXCL16)	Q9H2A7	0.13	3.31	3.18	3.96	215.64	1.0e-04	9.1e-04	6.17	2.18-18.65	3.33	8.6e-04
SBP-G	C-X-C motif chemokine 16 (CXCL16)	Q9H2A7	0.15	3.74	3.59	3.30	111.24	1.3e-03	1.2e-02	8.27	1.59-51.12	2.40	1.6e-02
SBP-S	C-X-C motif chemokine 5 (CXCL5)	P42830	0.19	10.93	10.74	2.08	234.98	3.9e-02	8.3e-02	-	-	-	-
SBP-G	C-X-C motif chemokine 5 (CXCL5)	P42830	0.18	11.39	11.21	1.46	94.92	1.5e-01	2.5e-01	-	-	-	-
SBP-S	C-X-C motif chemokine 6 (CXCL6)	P80162	-0.05	7.31	7.35	-0.77	207.25	4.4e-01	5.7e-01	-	-	-	-
SBP-G	C-X-C motif chemokine 6 (CXCL6)	P80162	0.22	7.98	7.76	2.17	102.27	3.2e-02	7.9e-02	-	-	-	-
SBP-S	C-X-C motif chemokine 9 (CXCL9)	Q07325	0.18	6.13	5.95	1.64	204.84	1.0e-01	1.8e-01	-	-	-	-
SBP-G	C-X-C motif chemokine 9 (CXCL9)	Q07325	0.11	6.51	6.41	0.82	132.01	4.1e-01	5.6e-01	-	-	-	-
SBP-S	Cadherin-3 (CDH3)	P22223	0.01	2.01	2.00	0.26	197.73	7.9e-01	8.7e-01	-	-	-	-
SBP-G	Cadherin-3 (CDH3)	P22223	0.11	2.51	2.40	1.76	99.86	8.1e-02	1.6e-01	-	-	-	-
SBP-S	Carbonic anhydrase 9 (CAIX)	Q16790	-0.02	1.67	1.69	-0.18	208.53	8.5e-01	9.0e-01	-	-	-	-
SBP-G	Carbonic anhydrase 9 (CAIX)	Q16790	0.07	2.76	2.68	0.76	117.96	4.5e-01	6.0e-01	-	-	-	-
SBP-S	Carcinoembryonic antigen-related cell adhesion molecule 5 (CEA)	P06731	0.16	1.27	1.11	1.84	224.63	6.8e-02	1.3e-01	-	-	-	-
SBP-S	Caspase-3 (CASP-3)	P42574	-0.17	6.44	6.61	-2.36	205.05	1.9e-02	5.4e-02	-	-	-	-
SBP-G	Caspase-3 (CASP-3)	P42574	0.15	8.52	8.37	1.87	116.12	6.4e-02	1.3e-01	-	-	-	-
SBP-S	Caspase-8 (CASP-8)	Q14790	0.08	1.80	1.72	1.53	204.23	1.3e-01	2.2e-01	-	-	-	-
SBP-G	Caspase-8 (CASP-8)	Q14790	0.06	1.60	1.53	1.21	125.48	2.3e-01	3.6e-01	-	-	-	-
SBP-S	Cathepsin D (CTSD)	P07339	0.09	6.99	6.90	2.14	221.81	3.4e-02	7.7e-02	1.93	0.79-4.84	1.43	1.5e-01
SBP-G	Cathepsin D (CTSD)	P07339	0.14	7.45	7.30	2.60	114.77	1.1e-02	3.9e-02	3.88	1.04-15.68	1.98	4.8e-02
SBP-S	CD40 ligand (CD40-L)	P29965	-0.28	7.34	7.62	-3.53	179.69	5.2e-04	3.0e-03	-	-	-	-
SBP-G	CD40 ligand (CD40-L)	P29965	0.17	8.50	8.33	1.96	84.56	5.3e-02	1.2e-01	-	-	-	-
SBP-S	Chitinase-3-like protein 1 (CHI3L1)	P36222	0.22	4.90	4.68	3.03	242.84	2.7e-03	1.1e-02	1.86	1.15-3.10	2.46	1.4e-02
SBP-G	Chitinase-3-like protein 1 (CHI3L1)	P36222	0.29	5.49	5.20	2.53	126.72	1.3e-02	4.4e-02	2.01	1.16-3.66	2.41	1.6e-02
SBP-S	CUB domain-containing protein 1 (CDCP1)	Q9H5V8	0.25	1.99	1.74	4.26	243.42	2.9e-05	4.4e-04	3.80	1.88-8.11	3.58	3.4e-04
SBP-G	CUB domain-containing protein 1 (CDCP1)	Q9H5V8	0.18	2.79	2.61	2.32	115.59	2.2e-02	6.3e-02	3.64	1.35-11.04	2.43	1.5e-02
SBP-S	Cyclin-dependent kinase inhibitor 1 (CDKN1A)	P38936	-0.08	-0.62	-0.54	-2.10	157.93	3.7e-02	8.2e-02	-	-	-	-
SBP-S	Cystatin-B (CSTB)	P04080	0.05	4.78	4.73	1.07	186.69	2.9e-01	4.3e-01	-	-	-	-
SBP-G	Cystatin-B (CSTB)	P04080	0.22	5.60	5.38	3.68	141.33	3.4e-04	5.8e-03	-	-	-	-
SBP-S	Cystatin-D (CST5)	P28325	0.12	5.43	5.31	2.27	233.84	2.4e-02	6.2e-02	-	-	-	-
SBP-G	Cystatin-D (CST5)	P28325	0.00	5.81	5.81	0.05	120.48	9.6e-01	9.7e-01	-	-	-	-
SBP-S	Delta and Notch-like epidermal growth factor-related receptor (DNER)	Q8NFT8	-0.07	6.74	6.81	-2.47	213.90	1.4e-02	4.4e-02	-	-	-	-
SBP-G	Delta and Notch-like epidermal growth factor-related receptor (DNER)	Q8NFT8	-0.03	7.25	7.28	-0.92	129.34	3.6e-01	5.1e-01	-	-	-	-
SBP-S	Dickkopf-related protein 1 (Dkk-1)	O94907	0.17	7.09	6.92	4.30	204.98	2.6e-05	4.2e-04	5.70	2.45-14.03	3.92	8.9e-05
SBP-G	Dickkopf-related protein 1 (Dkk-1)	O94907	0.16	7.57	7.41	2.51	101.33	1.4e-02	4.6e-02	2.59	0.92-7.68	1.77	7.6e-02
SBP-S	E-selectin (SELE)	P16581	0.31	5.64	5.34	3.93	222.43	1.1e-04	9.5e-04	2.22	1.43-3.53	3.46	5.4e-04
SBP-G	E-selectin (SELE)	P16581	0.33	6.48	6.15	2.80	122.81	6.0e-03	2.8e-02	1.54	0.88-2.79	1.48	1.4e-01
SBP-S	Early activation antigen CD69 (CD69)	Q07108	-0.42	7.61	8.03	-6.15	218.81	3.7e-09	2.2e-07	-	-	-	-
SBP-G	Early activation antigen CD69 (CD69)	Q07108	0.26	8.67	8.40	3.22	105.64	1.7e-03	1.3e-02	-	-	-	-
SBP-S	Endothelial cell-specific molecule 1 (ESM-1)	Q9NQ30	-0.04	2.28	2.32	-0.90	215.21	3.7e-01	4.9e-01	-	-	-	-
SBP-G	Endothelial cell-specific molecule 1 (ESM-1)	Q9NQ30	-0.07	2.91	2.98	-1.22	102.89	2.2e-01	3.6e-01	-	-	-	-
SBP-S	Eosinophil cationic protein (ECP)	P12724	0.01	5.77	5.76	0.18	203.25	8.6e-01	9.0e-01	-	-	-	-
SBP-G	Eosinophil cationic protein (ECP)	P12724	0.14	6.08	5.94	2.26	85.69	2.6e-02	7.1e-02	-	-	-	-
SBP-S	Eotaxin (CCL11)	P51671	0.13	7.71	7.57	2.26	216.43	2.5e-02	6.2e-02	-	-	-	-
SBP-G	Eotaxin (CCL11)	P51671	0.05	7.99	7.94	0.63	127.82	5.3e-01	6.5e-01	-	-	-	-
SBP-S	Epidermal growth factor-like protein 7 (EGF-like protein 7)	Q9UHF1	-0.06	-1.05	-0.99	-1.08	167.12	2.8e-01	4.2e-01	-	-	-	-
SBP-S	Epidermal growth factor receptor (EGFR)	P00533	0.01	5.85	5.84	0.29	265.31	7.7e-01	8.6e-01	-	-	-	-
SBP-G	Epidermal growth factor receptor (EGFR)	P00533	0.07	5.63	5.56	1.92	117.91	5.8e-02	1.2e-01	-	-	-	-
SBP-S	Epithelial cell adhesion molecule (Ep-CAM)	P16422	0.32	10.55	10.23	2.81	232.40	5.3e-03	1.9e-02	-	-	-	-
SBP-G	Epithelial cell adhesion molecule (Ep-CAM)	P16422	0.12	11.01	10.89	0.66	97.82	5.1e-01	6.4e-01	-	-	-	-
SBP-S	Eukaryotic translation initiation factor 4B (eIF-4B)	P23588	-0.03	1.38	1.41	-0.35	235.79	7.3e-01	8.1e-01	-	-	-	-
SBP-G	Eukaryotic translation initiation factor 4B (eIF-4B)	P23588	0.10	2.61	2.50	0.99	100.59	3.2e-01	4.7e-01	-	-	-	-
SBP-S	Eukaryotic translation initiation factor 4E-binding protein 1 (4E-BP1)	Q13541	0.38	3.42	3.04	4.10	197.44	6.1e-05	7.4e-04	-	-	-	-
SBP-G	Eukaryotic translation initiation factor 4E-binding protein 1 (4E-BP1)	Q13541	0.10	4.50	4.41	0.66	110.06	5.1e-01	6.4e-01	-	-	-	-
SBP-S	Ezrin (EZR)	P15311	0.06	3.90	3.84	1.77	219.73	7.9e-02	1.4e-01	2.23	0.89-5.75	1.69	9.1e-02
SBP-G	Ezrin (EZR)	P15311	0.06	4.62	4.56	1.62	121.86	1.1e-01	1.9e-01	2.04	0.34-12.39	0.78	4.3e-01
SBP-S	FAS-associated death domain protein (FADD)	Q13158	-0.15	1.17	1.31	-2.54	210.56	1.2e-02	3.8e-02	-	-	-	-
SBP-G	FAS-associated death domain protein (FADD)	Q13158	0.13	1.76	1.62	3.10	137.67	2.4e-03	1.5e-02	-	-	-	-
SBP-S	Fatty acid-binding protein, adipocyte (FABP4)	P15090	0.16	2.09	1.93	2.13	198.99	3.5e-02	7.8e-02	1.44	0.79-2.66	1.18	2.4e-01
SBP-G	Fatty acid-binding protein, adipocyte (FABP4)	P15090	0.32	2.62	2.30	3.96	126.14	1.2e-04	4.2e-03	4.32	1.57-12.81	2.75	5.9e-03
SBP-S	Fibroblast growth factor 19 (FGF-19)	O95750	-0.01	7.49	7.50	-0.10	209.23	9.2e-01	9.4e-01	-	-	-	-
SBP-G	Fibroblast growth factor 19 (FGF-19)	O95750	-0.16	7.92	8.08	-1.12	113.66	2.7e-01	4.0e-01	-	-	-	-
SBP-S	Fibroblast growth factor 21 (FGF-21)	Q9NSA1	0.55	4.24	3.70	3.38	226.13	8.7e-04	4.2e-03	1.25	1.01-1.55	2.01	4.5e-02
SBP-G	Fibroblast growth factor 21 (FGF-21)	Q9NSA1	0.51	5.13	4.62	2.36	131.69	2.0e-02	5.7e-02	1.38	1.02-1.91	2.06	3.9e-02
SBP-S	Fibroblast growth factor 23 (FGF-23)	Q9GZV9	-0.02	1.32	1.34	-0.37	201.94	7.2e-01	8.1e-01	-	-	-	-
SBP-G	Fibroblast growth factor 23 (FGF-23)	Q9GZV9	0.18	2.08	1.90	2.44	122.10	1.6e-02	5.1e-02	-	-	-	-
SBP-S	Fibroblast growth factor 5 (FGF-5)	P12034	0.13	0.75	0.62	2.82	257.77	5.1e-03	1.9e-02	-	-	-	-
SBP-S	Fms-related tyrosine kinase 3 ligand (Flt3L)	P49771	0.20	8.44	8.24	3.38	175.60	9.0e-04	4.2e-03	2.60	1.36-5.17	2.81	5.0e-03
SBP-G	Fms-related tyrosine kinase 3 ligand (Flt3L)	P49771	0.13	9.03	8.91	1.88	127.65	6.2e-02	1.3e-01	3.22	1.16-9.55	2.20	2.8e-02
SBP-S	Folate receptor alpha (FR-alpha)	P15328	0.17	4.26	4.09	3.68	265.48	2.9e-04	1.9e-03	3.38	1.61-7.41	3.15	1.6e-03
SBP-G	Folate receptor alpha (FR-alpha)	P15328	0.14	5.06	4.92	2.61	102.21	1.1e-02	3.9e-02	7.98	2.10-34.38	2.93	3.3e-03
SBP-S	Follistatin (FS)	P19883	0.01	5.22	5.21	0.08	204.34	9.4e-01	9.4e-01	-	-	-	-
SBP-G	Follistatin (FS)	P19883	0.21	5.05	4.84	2.20	134.62	3.0e-02	7.6e-02	-	-	-	-
SBP-S	Fractalkine (CX3CL1)	P78423	-0.12	5.44	5.55	-3.06	223.03	2.5e-03	9.7e-03	-	-	-	-
SBP-G	Fractalkine (CX3CL1)	P78423	-0.02	5.98	6.01	-0.37	110.21	7.1e-01	8.0e-01	-	-	-	-
SBP-S	Furin (NA)	P09958	0.12	6.88	6.76	2.51	238.18	1.3e-02	4.1e-02	1.79	0.87-3.76	1.56	1.2e-01
SBP-G	Furin (NA)	P09958	0.14	7.46	7.32	2.56	116.66	1.2e-02	4.2e-02	2.67	0.70-10.77	1.42	1.6e-01
SBP-S	Galanin peptides (GAL)	P22466	-0.02	5.71	5.73	-0.23	234.43	8.2e-01	8.8e-01	-	-	-	-
SBP-G	Galanin peptides (GAL)	P22466	0.03	6.18	6.15	0.23	96.64	8.2e-01	8.7e-01	-	-	-	-
SBP-S	Galectin-3 (Gal-3)	P17931	0.08	4.41	4.33	2.02	203.08	4.5e-02	9.5e-02	2.88	1.18-7.27	2.29	2.2e-02
SBP-G	Galectin-3 (Gal-3)	P17931	0.21	5.01	4.80	3.62	107.61	4.4e-04	5.8e-03	6.60	1.99-25.34	2.92	3.5e-03
SBP-S	Glial cell line-derived neurotrophic factor (hGDNF)	P39905	0.06	1.63	1.57	1.18	265.60	2.4e-01	3.8e-01	-	-	-	-
SBP-S	Growth-regulated alpha protein (CXCL1)	P09341	-0.09	8.25	8.34	-1.63	214.41	1.0e-01	1.8e-01	-	-	-	-
SBP-G	Growth-regulated alpha protein (CXCL1)	P09341	-0.01	8.70	8.71	-0.14	123.66	8.9e-01	9.3e-01	-	-	-	-
SBP-S	Growth/differentiation factor 15 (GDF-15)	Q99988	0.31	7.66	7.35	5.53	264.34	7.5e-08	2.2e-06	7.96	3.56-19.33	4.82	1.4e-06
SBP-G	Growth/differentiation factor 15 (GDF-15)	Q99988	0.23	8.35	8.12	3.13	133.37	2.1e-03	1.5e-02	6.96	2.41-23.16	3.38	7.2e-04
SBP-S	Heat shock protein beta-1 (HSP 27)	P04792	-0.23	2.13	2.36	-3.53	176.84	5.4e-04	3.0e-03	-	-	-	-
SBP-G	Heat shock protein beta-1 (HSP 27)	P04792	0.20	2.88	2.68	2.54	115.95	1.2e-02	4.3e-02	-	-	-	-
SBP-S	Hepatitis A virus cellular receptor 1 (HAVcr-1)	Q96D42	0.15	5.57	5.41	1.65	237.90	1.0e-01	1.8e-01	-	-	-	-
SBP-G	Hepatitis A virus cellular receptor 1 (HAVcr-1)	Q96D42	-0.01	6.00	6.01	-0.07	124.25	9.5e-01	9.7e-01	-	-	-	-
SBP-S	Hepatocyte growth factor (HGF)	P14210	0.06	6.84	6.78	1.28	208.54	2.0e-01	3.2e-01	-	-	-	-
SBP-G	Hepatocyte growth factor (HGF)	P14210	0.15	7.40	7.24	2.67	136.19	8.4e-03	3.5e-02	-	-	-	-
SBP-S	ICOS ligand (ICOSLG)	O75144	-0.06	3.61	3.67	-1.97	215.12	5.0e-02	1.0e-01	-	-	-	-
SBP-G	ICOS ligand (ICOSLG)	O75144	0.05	4.36	4.31	0.83	106.63	4.1e-01	5.6e-01	-	-	-	-
SBP-S	Integrin alpha-1 (ITGA1)	P56199	-0.03	5.90	5.93	-1.05	245.76	2.9e-01	4.3e-01	-	-	-	-
SBP-G	Integrin alpha-1 (ITGA1)	P56199	-0.08	6.53	6.61	-2.73	118.95	7.4e-03	3.3e-02	-	-	-	-
SBP-S	Interferon gamma (IFN-gamma)	P01579	0.12	0.57	0.45	1.53	258.75	1.3e-01	2.2e-01	-	-	-	-
SBP-S	Interleukin-1 receptor-like 1 (IL1RL1)	Q01638	-0.14	3.44	3.58	-1.98	206.84	4.9e-02	1.0e-01	-	-	-	-
SBP-G	Interleukin-1 receptor-like 1 (IL1RL1)	Q01638	0.02	3.88	3.86	0.23	104.29	8.2e-01	8.7e-01	-	-	-	-
SBP-S	Interleukin-1 receptor antagonist protein (IL-1ra)	P18510	0.26	4.63	4.37	3.79	233.69	1.9e-04	1.4e-03	2.06	1.20-3.65	2.55	1.1e-02
SBP-G	Interleukin-1 receptor antagonist protein (IL-1ra)	P18510	0.36	5.40	5.04	3.62	113.28	4.5e-04	5.8e-03	1.85	0.93-3.86	1.72	8.5e-02
SBP-S	Interleukin-10 (IL-10)	P22301	0.22	2.65	2.43	2.49	157.29	1.4e-02	4.3e-02	2.09	1.28-3.73	2.70	7.0e-03
SBP-G	Interleukin-10 (IL-10)	P22301	0.24	3.51	3.27	2.45	137.09	1.6e-02	5.1e-02	2.23	1.05-5.08	2.00	4.6e-02
SBP-S	Interleukin-10 receptor subunit beta (IL-10RB)	Q08334	0.13	5.55	5.41	3.29	222.91	1.2e-03	5.2e-03	2.73	1.22-6.35	2.40	1.6e-02
SBP-G	Interleukin-10 receptor subunit beta (IL-10RB)	Q08334	0.17	6.24	6.06	3.01	99.49	3.3e-03	1.9e-02	3.50	1.09-12.08	2.06	4.0e-02
SBP-S	Interleukin-12 (IL-12)	P29460; P29459	0.20	7.89	7.70	2.31	193.19	2.2e-02	5.9e-02	1.67	1.12-2.53	2.48	1.3e-02
SBP-G	Interleukin-12 (IL-12)	P29460; P29459	0.33	8.31	7.97	3.06	121.58	2.8e-03	1.7e-02	2.09	1.10-4.10	2.22	2.7e-02
SBP-S	Interleukin-12 subunit beta (IL-12B)	P29460	0.20	3.90	3.71	2.74	211.17	6.7e-03	2.3e-02	1.96	1.22-3.21	2.74	6.1e-03
SBP-G	Interleukin-12 subunit beta (IL-12B)	P29460	0.30	4.32	4.02	2.92	123.53	4.2e-03	2.3e-02	2.04	1.04-4.16	2.03	4.3e-02
SBP-S	Interleukin-15 receptor subunit alpha (IL-15RA)	Q13261	0.04	0.50	0.47	0.97	222.58	3.3e-01	4.7e-01	-	-	-	-
SBP-G	Interleukin-15 receptor subunit alpha (IL-15RA)	Q13261	0.13	1.23	1.10	3.01	112.94	3.2e-03	1.9e-02	-	-	-	-
SBP-S	Interleukin-17 receptor B (IL-17RB)	Q9NRM6	-0.19	1.43	1.61	-2.71	234.85	7.2e-03	2.5e-02	0.57	0.35-0.92	-2.28	2.3e-02
SBP-G	Interleukin-17 receptor B (IL-17RB)	Q9NRM6	-0.21	2.12	2.33	-2.75	122.06	6.9e-03	3.2e-02	0.40	0.16-0.94	-2.04	4.1e-02
SBP-S	Interleukin-17A (IL-17A)	Q16552	0.05	0.51	0.46	0.96	234.76	3.4e-01	4.7e-01	-	-	-	-
SBP-S	Interleukin-17C (IL-17C)	Q9P0M4	0.15	1.47	1.32	1.98	241.75	4.9e-02	1.0e-01	-	-	-	-
SBP-S	Interleukin-18 (IL-18)	Q14116	0.06	6.90	6.84	1.03	223.85	3.0e-01	4.3e-01	-	-	-	-
SBP-G	Interleukin-18 (IL-18)	Q14116	0.21	7.61	7.40	2.44	117.01	1.6e-02	5.1e-02	-	-	-	-
SBP-S	Interleukin-18 receptor 1 (IL-18R1)	Q13478	0.11	6.10	6.00	2.21	223.97	2.8e-02	6.8e-02	1.54	0.80-3.03	1.27	2.0e-01
SBP-G	Interleukin-18 receptor 1 (IL-18R1)	Q13478	0.23	6.87	6.65	3.28	111.35	1.4e-03	1.2e-02	3.35	1.30-9.15	2.45	1.4e-02
SBP-S	Interleukin-27 subunit alpha (IL27-A)	Q8NEV9	-0.01	3.10	3.11	-0.20	235.45	8.4e-01	9.0e-01	-	-	-	-
SBP-G	Interleukin-27 subunit alpha (IL27-A)	Q8NEV9	0.00	3.38	3.38	-0.04	106.20	9.7e-01	9.7e-01	-	-	-	-
SBP-S	Interleukin-6 (IL-6)	P05231	0.43	3.59	3.16	4.00	219.12	8.5e-05	8.4e-04	1.62	1.16-2.33	2.72	6.5e-03
SBP-G	Interleukin-6 (IL-6)	P05231	0.26	4.09	3.83	1.83	128.92	7.0e-02	1.4e-01	1.26	0.80-2.05	0.96	3.4e-01
SBP-S	Interleukin-6 receptor subunit alpha (IL-6RA)	P08887	-0.02	6.31	6.33	-0.54	196.38	5.9e-01	7.2e-01	-	-	-	-
SBP-G	Interleukin-6 receptor subunit alpha (IL-6RA)	P08887	-0.03	6.94	6.97	-0.68	119.52	5.0e-01	6.4e-01	-	-	-	-
SBP-S	Interleukin-7 (IL-7)	P13232	0.20	2.93	2.72	3.44	213.25	7.1e-04	3.6e-03	-	-	-	-
SBP-G	Interleukin-7 (IL-7)	P13232	0.10	3.56	3.46	1.18	119.09	2.4e-01	3.8e-01	-	-	-	-
SBP-S	Interleukin-8 (IL-8)	P10145	0.02	6.15	6.13	0.36	213.06	7.2e-01	8.1e-01	-	-	-	-
SBP-G	Interleukin-8 (IL-8)	P10145	0.13	6.75	6.62	1.74	130.85	8.4e-02	1.6e-01	-	-	-	-
SBP-S	Interstitial collagenase (MMP-1)	P03956	-0.07	2.01	2.09	-0.75	223.48	4.6e-01	5.8e-01	-	-	-	-
SBP-G	Interstitial collagenase (MMP-1)	P03956	-0.09	3.13	3.22	-0.58	110.96	5.6e-01	6.8e-01	-	-	-	-
SBP-S	Kallikrein-11 (hK11)	Q9UBX7	0.02	5.02	5.00	0.46	228.20	6.5e-01	7.5e-01	-	-	-	-
SBP-G	Kallikrein-11 (hK11)	Q9UBX7	0.10	5.41	5.31	1.87	90.30	6.4e-02	1.3e-01	-	-	-	-
SBP-S	Kallikrein-6 (KLK6)	Q92876	0.15	5.03	4.89	4.07	250.42	6.2e-05	7.4e-04	5.27	2.23-13.21	3.67	2.4e-04
SBP-G	Kallikrein-6 (KLK6)	Q92876	0.10	5.61	5.51	1.83	121.26	6.9e-02	1.4e-01	3.84	1.16-14.02	2.13	3.3e-02
SBP-S	Kit ligand (SCF)	P21583	-0.10	7.73	7.83	-2.31	209.31	2.2e-02	5.9e-02	-	-	-	-
SBP-G	Kit ligand (SCF)	P21583	-0.02	8.24	8.26	-0.27	112.57	7.9e-01	8.5e-01	-	-	-	-
SBP-S	Leptin (LEP)	P41159	0.52	5.24	4.72	3.43	180.42	7.6e-04	3.8e-03	1.86	1.28-2.78	3.17	1.5e-03
SBP-G	Leptin (LEP)	P41159	0.75	5.56	4.81	3.84	113.74	2.0e-04	5.7e-03	1.44	0.86-2.47	1.37	1.7e-01
SBP-S	Leukemia inhibitory factor receptor (LIF-R)	P42702	0.04	2.12	2.09	0.95	207.55	3.4e-01	4.7e-01	-	-	-	-
SBP-G	Leukemia inhibitory factor receptor (LIF-R)	P42702	0.03	3.19	3.16	0.62	103.64	5.3e-01	6.5e-01	-	-	-	-
SBP-S	Leukocyte immunoglobulin-like receptor subfamily B member 4 (ILT-3)	Q8NHJ6	0.06	1.27	1.22	1.09	226.41	2.8e-01	4.2e-01	-	-	-	-
SBP-G	Leukocyte immunoglobulin-like receptor subfamily B member 4 (ILT-3)	Q8NHJ6	0.10	2.45	2.35	1.36	110.70	1.8e-01	2.9e-01	-	-	-	-
SBP-S	Lipopolysaccharide-induced tumor necrosis factor-alpha factor (LITAF)	Q99732	0.05	0.49	0.44	1.02	220.48	3.1e-01	4.4e-01	-	-	-	-
SBP-G	Lipopolysaccharide-induced tumor necrosis factor-alpha factor (LITAF)	Q99732	0.03	0.95	0.92	0.44	115.49	6.6e-01	7.6e-01	-	-	-	-
SBP-S	Lymphotoxin-alpha (TNFB)	P01374	-0.01	3.18	3.18	-0.10	198.03	9.2e-01	9.4e-01	-	-	-	-
SBP-G	Lymphotoxin-alpha (TNFB)	P01374	0.16	4.00	3.84	1.84	121.79	6.8e-02	1.4e-01	-	-	-	-
SBP-S	Macrophage colony-stimulating factor 1 (CSF-1)	P09603	0.06	7.75	7.68	2.41	216.49	1.7e-02	4.8e-02	2.57	0.75-9.15	1.49	1.4e-01
SBP-G	Macrophage colony-stimulating factor 1 (CSF-1)	P09603	0.07	8.23	8.17	2.13	134.54	3.5e-02	8.3e-02	3.04	0.39-26.12	1.04	3.0e-01
SBP-S	Macrophage metalloelastase (MME)	P39900	0.24	6.25	6.01	3.09	253.08	2.2e-03	9.3e-03	1.77	1.18-2.73	2.69	7.1e-03
SBP-G	Macrophage metalloelastase (MME)	P39900	0.26	6.79	6.53	2.22	134.92	2.8e-02	7.5e-02	1.58	0.90-2.91	1.55	1.2e-01
SBP-S	Matrilysin (MMP-7)	P09237	0.26	7.83	7.57	5.49	272.26	9.3e-08	2.4e-06	5.77	2.78-12.70	4.54	5.7e-06
SBP-G	Matrilysin (MMP-7)	P09237	0.22	8.14	7.92	3.77	138.54	2.4e-04	5.8e-03	6.32	2.12-21.40	3.15	1.6e-03
SBP-S	Melanoma-derived growth regulatory protein (MIA)	Q16674	0.01	4.31	4.30	0.13	206.77	9.0e-01	9.3e-01	-	-	-	-
SBP-G	Melanoma-derived growth regulatory protein (MIA)	Q16674	0.08	5.13	5.05	1.61	123.08	1.1e-01	1.9e-01	-	-	-	-
SBP-S	MHC class I polypeptide-related sequence A (MIC-A)	Q29983	-0.15	2.62	2.77	-0.88	240.58	3.8e-01	5.0e-01	-	-	-	-
SBP-G	MHC class I polypeptide-related sequence A (MIC-A)	Q29983	0.09	3.76	3.67	0.45	114.91	6.5e-01	7.6e-01	-	-	-	-
SBP-S	Midkine (MK)	P21741	0.11	6.08	5.97	2.02	234.52	4.4e-02	9.4e-02	-	-	-	-
SBP-G	Midkine (MK)	P21741	0.10	6.75	6.65	1.48	108.26	1.4e-01	2.4e-01	-	-	-	-
SBP-S	Mucin-16 (CA-125)	Q8WXI7	-0.10	2.61	2.71	-1.10	207.04	2.7e-01	4.2e-01	-	-	-	-
SBP-G	Mucin-16 (CA-125)	Q8WXI7	0.23	2.93	2.69	1.65	111.36	1.0e-01	1.9e-01	-	-	-	-
SBP-S	Myeloperoxidase (MPO)	P05164	-0.13	4.94	5.07	-3.55	207.82	4.7e-04	2.8e-03	-	-	-	-
SBP-G	Myeloperoxidase (MPO)	P05164	0.13	5.31	5.18	2.64	106.17	9.5e-03	3.8e-02	-	-	-	-
SBP-S	Myoglobin (MB)	P02144	-0.07	5.68	5.75	-1.12	205.96	2.7e-01	4.1e-01	-	-	-	-
SBP-G	Myoglobin (MB)	P02144	-0.02	6.13	6.15	-0.19	87.59	8.5e-01	9.0e-01	-	-	-	-
SBP-S	NAD-dependent protein deacetylase sirtuin-2 (SIRT2)	Q8IXJ6	-0.15	1.74	1.89	-2.20	180.71	2.9e-02	7.0e-02	-	-	-	-
SBP-G	NAD-dependent protein deacetylase sirtuin-2 (SIRT2)	Q8IXJ6	0.25	2.77	2.52	2.60	108.12	1.1e-02	3.9e-02	-	-	-	-
SBP-S	Natural killer cell receptor 2B4 (CD244)	Q9BZW8	-0.01	5.39	5.40	-0.23	255.85	8.2e-01	8.8e-01	-	-	-	-
SBP-G	Natural killer cell receptor 2B4 (CD244)	Q9BZW8	0.08	6.13	6.05	1.61	112.21	1.1e-01	1.9e-01	-	-	-	-
SBP-S	Neurotrophin-3 (NT-3)	P20783	0.11	1.55	1.44	1.78	183.92	7.7e-02	1.4e-01	-	-	-	-
SBP-G	Neurotrophin-3 (NT-3)	P20783	0.05	1.99	1.93	0.81	114.19	4.2e-01	5.7e-01	-	-	-	-
SBP-S	NF-kappa-B essential modulator (NEMO)	Q9Y6K9	0.23	2.96	2.73	3.68	217.70	3.0e-04	1.9e-03	-	-	-	-
SBP-G	NF-kappa-B essential modulator (NEMO)	Q9Y6K9	-0.09	3.92	4.01	-0.88	108.13	3.8e-01	5.3e-01	-	-	-	-
SBP-S	NT-3 growth factor receptor (NTRK3)	Q16288	-0.10	6.38	6.47	-2.46	227.10	1.5e-02	4.4e-02	0.47	0.20-1.10	-1.73	8.3e-02
SBP-G	NT-3 growth factor receptor (NTRK3)	Q16288	-0.09	7.30	7.39	-2.29	114.79	2.4e-02	6.6e-02	0.47	0.08-2.68	-0.85	3.9e-01
SBP-S	NT-pro-BNP (NT-pro-BNP)	NA	0.09	1.90	1.81	0.87	237.84	3.8e-01	5.0e-01	-	-	-	-
SBP-G	NT-pro-BNP (NT-pro-BNP)	NA	-0.19	2.89	3.08	-1.12	121.72	2.7e-01	4.0e-01	-	-	-	-
SBP-S	Oncostatin-M (OSM)	P13725	0.15	4.30	4.15	1.75	215.82	8.1e-02	1.5e-01	1.19	0.82-1.76	0.91	3.7e-01
SBP-G	Oncostatin-M (OSM)	P13725	0.36	4.95	4.59	2.94	120.96	3.9e-03	2.2e-02	1.47	0.87-2.52	1.43	1.5e-01
SBP-S	Oxidized low-density lipoprotein receptor 1 (LOX-1)	P78380	-0.01	7.33	7.35	-0.18	193.80	8.6e-01	9.0e-01	-	-	-	-
SBP-G	Oxidized low-density lipoprotein receptor 1 (LOX-1)	P78380	0.13	7.51	7.39	1.43	104.42	1.5e-01	2.6e-01	-	-	-	-
SBP-S	P-selectin glycoprotein ligand 1 (PSGL-1)	Q14242	0.00	0.82	0.83	-0.11	212.23	9.1e-01	9.4e-01	-	-	-	-
SBP-G	P-selectin glycoprotein ligand 1 (PSGL-1)	Q14242	0.03	0.69	0.66	1.13	108.91	2.6e-01	4.0e-01	-	-	-	-
SBP-S	Pappalysin-1 (PAPPA)	Q13219	-0.02	1.71	1.73	-0.40	205.09	6.9e-01	7.9e-01	-	-	-	-
SBP-G	Pappalysin-1 (PAPPA)	Q13219	-0.11	1.78	1.89	-1.37	105.12	1.7e-01	2.9e-01	-	-	-	-
SBP-S	Parkinson disease protein 7 (PARK7)	Q99497	0.03	4.52	4.49	0.34	204.01	7.4e-01	8.2e-01	-	-	-	-
SBP-G	Parkinson disease protein 7 (PARK7)	Q99497	0.24	6.64	6.40	3.33	129.66	1.1e-03	1.1e-02	-	-	-	-
SBP-S	Pentraxin-related protein PTX3 (PTX3)	P26022	-0.20	1.90	2.10	-3.49	195.57	6.0e-04	3.1e-03	-	-	-	-
SBP-G	Pentraxin-related protein PTX3 (PTX3)	P26022	0.05	2.22	2.17	0.69	110.75	4.9e-01	6.4e-01	-	-	-	-
SBP-S	Placenta growth factor (PGF)	P49763	0.08	6.17	6.09	2.74	241.17	6.7e-03	2.3e-02	4.89	1.44-17.55	2.50	1.3e-02
SBP-G	Placenta growth factor (PGF)	P49763	0.09	6.69	6.61	1.84	107.34	6.8e-02	1.4e-01	3.01	0.69-14.12	1.44	1.5e-01
SBP-S	Platelet-derived growth factor subunit B (PDGF subunit B)	P01127	0.07	9.10	9.04	1.44	203.41	1.5e-01	2.5e-01	-	-	-	-
SBP-G	Platelet-derived growth factor subunit B (PDGF subunit B)	P01127	0.06	8.62	8.56	0.90	107.21	3.7e-01	5.2e-01	-	-	-	-
SBP-S	Platelet endothelial cell adhesion molecule (PECAM-1)	P16284	-0.08	4.97	5.05	-2.32	198.39	2.2e-02	5.9e-02	-	-	-	-
SBP-G	Platelet endothelial cell adhesion molecule (PECAM-1)	P16284	0.03	5.71	5.68	0.63	112.74	5.3e-01	6.5e-01	-	-	-	-
SBP-S	Pro-adrenomedullin (AM)	P35318	0.30	5.50	5.20	5.71	219.08	3.6e-08	1.3e-06	6.18	2.95-13.75	4.65	3.3e-06
SBP-G	Pro-adrenomedullin (AM)	P35318	0.18	6.38	6.20	2.41	131.06	1.8e-02	5.3e-02	2.12	0.90-5.21	1.68	9.2e-02
SBP-S	Pro-epidermal growth factor (EGF)	P01133	-0.49	9.56	10.05	-6.84	193.42	1.0e-10	1.8e-08	-	-	-	-
SBP-G	Pro-epidermal growth factor (EGF)	P01133	0.21	10.68	10.47	2.69	110.43	8.3e-03	3.5e-02	-	-	-	-
SBP-S	Pro-interleukin-16 (IL-16)	Q14005	0.13	4.31	4.18	2.44	203.21	1.6e-02	4.6e-02	-	-	-	-
SBP-G	Pro-interleukin-16 (IL-16)	Q14005	-0.05	4.84	4.88	-0.65	102.35	5.2e-01	6.5e-01	-	-	-	-
SBP-S	Procathepsin L (CTSL1)	P07711	0.15	5.31	5.16	3.73	261.77	2.4e-04	1.7e-03	4.56	1.84-12.39	3.11	1.8e-03
SBP-G	Procathepsin L (CTSL1)	P07711	0.23	5.41	5.18	4.38	133.47	2.3e-05	9.9e-04	21.61	5.33-106.39	4.05	5.2e-05
SBP-S	Proheparin-binding EGF-like growth factor (HB-EGF)	Q99075	0.08	7.91	7.84	1.33	229.25	1.9e-01	3.0e-01	-	-	-	-
SBP-G	Proheparin-binding EGF-like growth factor (HB-EGF)	Q99075	0.06	8.68	8.62	0.67	116.60	5.1e-01	6.4e-01	-	-	-	-
SBP-S	Prolactin (PRL)	P01236	0.10	4.57	4.47	1.22	254.32	2.2e-01	3.6e-01	-	-	-	-
SBP-G	Prolactin (PRL)	P01236	0.28	5.18	4.90	2.21	118.08	2.9e-02	7.6e-02	-	-	-	-
SBP-S	Prostasin (PRSS8)	Q16651	0.19	8.56	8.37	4.57	248.35	7.6e-06	1.4e-04	4.43	1.94-10.63	3.44	5.8e-04
SBP-G	Prostasin (PRSS8)	Q16651	0.18	8.95	8.78	2.81	104.93	5.9e-03	2.8e-02	6.11	1.86-22.27	2.88	4.0e-03
SBP-S	Protein S100-A12 (S100A12)	P80511	0.15	3.43	3.29	1.77	217.24	7.8e-02	1.4e-01	-	-	-	-
SBP-G	Protein S100-A12 (S100A12)	P80511	-0.04	4.46	4.50	-0.29	112.81	7.7e-01	8.5e-01	-	-	-	-
SBP-S	Proteinase-activated receptor 1 (PAR-1)	P25116	-0.01	2.81	2.82	-0.46	205.55	6.5e-01	7.5e-01	-	-	-	-
SBP-G	Proteinase-activated receptor 1 (PAR-1)	P25116	0.13	3.34	3.21	3.60	100.93	5.0e-04	6.1e-03	-	-	-	-
SBP-S	Proto-oncogene tyrosine-protein kinase Src (SRC)	P12931	-0.44	4.47	4.91	-6.39	203.62	1.1e-09	9.8e-08	-	-	-	-
SBP-G	Proto-oncogene tyrosine-protein kinase Src (SRC)	P12931	0.19	5.33	5.14	2.83	119.57	5.5e-03	2.7e-02	-	-	-	-
SBP-S	Protransforming growth factor alpha (TGF-alpha)	P01135	0.34	2.87	2.53	4.66	221.21	5.5e-06	1.1e-04	2.33	1.48-3.77	3.57	3.6e-04
SBP-G	Protransforming growth factor alpha (TGF-alpha)	P01135	0.45	3.38	2.93	4.91	131.24	2.6e-06	4.4e-04	3.15	1.59-6.68	3.17	1.5e-03
SBP-S	Receptor tyrosine-protein kinase erbB-2 (ErbB2/HER2)	P04626	0.04	7.94	7.90	1.04	246.62	3.0e-01	4.3e-01	-	-	-	-
SBP-G	Receptor tyrosine-protein kinase erbB-2 (ErbB2/HER2)	P04626	0.05	8.52	8.47	1.10	129.02	2.8e-01	4.1e-01	-	-	-	-
SBP-S	Receptor tyrosine-protein kinase erbB-3 (ERBB3)	P21860	0.07	7.93	7.86	2.14	258.47	3.3e-02	7.6e-02	2.26	0.86-6.10	1.65	9.9e-02
SBP-G	Receptor tyrosine-protein kinase erbB-3 (ERBB3)	P21860	0.10	8.69	8.59	3.24	120.02	1.6e-03	1.2e-02	16.58	1.94-164.83	2.50	1.3e-02
SBP-S	Receptor tyrosine-protein kinase erbB-4 (ERBB4)	Q15303	-0.11	4.60	4.71	-3.28	241.34	1.2e-03	5.2e-03	0.19	0.06-0.53	-3.10	1.9e-03
SBP-G	Receptor tyrosine-protein kinase erbB-4 (ERBB4)	Q15303	-0.08	5.58	5.65	-2.00	111.41	4.8e-02	1.1e-01	0.30	0.06-1.51	-1.44	1.5e-01
SBP-S	Regenerating islet-derived protein 4 (REG-4)	Q9BYZ8	0.08	3.09	3.00	1.53	249.50	1.3e-01	2.2e-01	-	-	-	-
SBP-G	Regenerating islet-derived protein 4 (REG-4)	Q9BYZ8	0.12	4.15	4.03	2.14	138.76	3.4e-02	8.3e-02	-	-	-	-
SBP-S	Renin (REN)	P00797	0.26	5.54	5.29	3.82	249.72	1.7e-04	1.3e-03	2.73	1.62-4.76	3.67	2.5e-04
SBP-G	Renin (REN)	P00797	0.20	5.93	5.72	2.17	112.78	3.2e-02	7.9e-02	2.51	1.16-5.68	2.28	2.3e-02
SBP-S	Resistin (RETN)	Q9HD89	-0.01	6.58	6.59	-0.22	205.47	8.2e-01	8.8e-01	-	-	-	-
SBP-G	Resistin (RETN)	Q9HD89	0.28	7.09	6.81	3.54	110.66	5.9e-04	6.6e-03	-	-	-	-
SBP-S	Signaling lymphocytic activation molecule (SLAMF1)	Q13291	0.04	1.60	1.56	0.74	214.47	4.6e-01	5.8e-01	-	-	-	-
SBP-G	Signaling lymphocytic activation molecule (SLAMF1)	Q13291	0.07	2.58	2.51	0.97	137.24	3.4e-01	4.9e-01	-	-	-	-
SBP-S	Somatotropin (GH)	P01241	-0.96	7.47	8.43	-3.27	240.60	1.2e-03	5.3e-03	0.73	0.62-0.86	-3.70	2.2e-04
SBP-G	Somatotropin (GH)	P01241	-0.68	7.53	8.20	-1.71	112.09	9.1e-02	1.7e-01	0.83	0.67-1.02	-1.77	7.7e-02
SBP-S	Spondin-1 (SPON1)	Q9HCB6	0.03	4.33	4.30	0.74	212.21	4.6e-01	5.8e-01	-	-	-	-
SBP-G	Spondin-1 (SPON1)	Q9HCB6	0.01	4.66	4.65	0.16	105.84	8.7e-01	9.2e-01	-	-	-	-
SBP-S	STAM-binding protein (STAMBP)	O95630	-0.12	2.58	2.69	-2.11	183.09	3.6e-02	8.1e-02	-	-	-	-
SBP-G	STAM-binding protein (STAMBP)	O95630	0.14	3.56	3.42	2.42	117.43	1.7e-02	5.2e-02	-	-	-	-
SBP-S	Stromelysin-1 (SL-1)	P08254	-0.02	1.59	1.61	-0.38	216.92	7.1e-01	8.1e-01	-	-	-	-
SBP-G	Stromelysin-1 (SL-1)	P08254	-0.05	1.93	1.98	-0.47	102.55	6.4e-01	7.5e-01	-	-	-	-
SBP-S	Stromelysin-2 (SL-2)	P09238	0.05	7.10	7.05	0.63	214.39	5.3e-01	6.5e-01	-	-	-	-
SBP-G	Stromelysin-2 (SL-2)	P09238	0.07	7.51	7.44	0.74	125.22	4.6e-01	6.1e-01	-	-	-	-
SBP-S	Sulfotransferase 1A1 (ST1A1)	P50225	-0.49	1.00	1.49	-4.78	171.39	3.7e-06	8.2e-05	-	-	-	-
SBP-G	Sulfotransferase 1A1 (ST1A1)	P50225	0.37	2.24	1.87	3.39	139.97	9.0e-04	9.5e-03	-	-	-	-
SBP-S	T-cell differentiation antigen CD6 (CD6)	P30203	-0.03	3.05	3.07	-0.44	187.85	6.6e-01	7.7e-01	-	-	-	-
SBP-G	T-cell differentiation antigen CD6 (CD6)	P30203	0.03	4.00	3.97	0.40	127.08	6.9e-01	7.8e-01	-	-	-	-
SBP-S	T-cell surface glycoprotein CD5 (CD5)	P06127	0.04	3.57	3.53	0.96	193.40	3.4e-01	4.7e-01	-	-	-	-
SBP-G	T-cell surface glycoprotein CD5 (CD5)	P06127	0.09	4.19	4.10	1.42	93.21	1.6e-01	2.7e-01	-	-	-	-
SBP-S	Tartrate-resistant acid phosphatase type 5 (TR-AP)	P13686	0.06	5.06	5.01	1.08	238.15	2.8e-01	4.2e-01	-	-	-	-
SBP-G	Tartrate-resistant acid phosphatase type 5 (TR-AP)	P13686	0.04	6.17	6.13	0.67	99.46	5.0e-01	6.4e-01	-	-	-	-
SBP-S	Thrombomodulin (TM)	P07204	0.02	8.49	8.47	0.47	207.99	6.4e-01	7.5e-01	-	-	-	-
SBP-G	Thrombomodulin (TM)	P07204	0.06	9.02	8.96	1.25	114.49	2.1e-01	3.4e-01	-	-	-	-
SBP-S	Thrombopoietin (THPO)	P40225	0.06	2.48	2.43	0.95	223.08	3.4e-01	4.7e-01	-	-	-	-
SBP-G	Thrombopoietin (THPO)	P40225	0.11	3.56	3.45	2.12	122.98	3.6e-02	8.4e-02	-	-	-	-
SBP-S	Tissue-type plasminogen activator (t-PA)	P00750	0.35	7.81	7.45	3.61	204.58	3.8e-04	2.3e-03	-	-	-	-
SBP-G	Tissue-type plasminogen activator (t-PA)	P00750	0.04	8.30	8.26	0.28	108.68	7.8e-01	8.5e-01	-	-	-	-
SBP-S	Tissue factor (TF)	P13726	0.13	4.40	4.27	3.23	229.26	1.4e-03	5.9e-03	-	-	-	-
SBP-G	Tissue factor (TF)	P13726	-0.02	5.12	5.14	-0.28	124.79	7.8e-01	8.5e-01	-	-	-	-
SBP-S	Transforming growth factor beta-1 proprotein (LAP TGF-beta-1)	P01137	0.10	7.14	7.03	2.15	208.83	3.3e-02	7.6e-02	-	-	-	-
SBP-G	Transforming growth factor beta-1 proprotein (LAP TGF-beta-1)	P01137	0.06	7.33	7.27	1.02	125.47	3.1e-01	4.5e-01	-	-	-	-
SBP-S	Tumor necrosis factor ligand superfamily member 10 (TRAIL)	P50591	0.02	7.61	7.59	0.46	198.34	6.5e-01	7.5e-01	-	-	-	-
SBP-G	Tumor necrosis factor ligand superfamily member 10 (TRAIL)	P50591	0.02	8.10	8.08	0.43	109.72	6.7e-01	7.7e-01	-	-	-	-
SBP-S	Tumor necrosis factor ligand superfamily member 11 (TRANCE)	O14788	-0.07	3.83	3.90	-0.90	224.15	3.7e-01	4.9e-01	-	-	-	-
SBP-G	Tumor necrosis factor ligand superfamily member 11 (TRANCE)	O14788	0.23	4.51	4.28	2.03	99.76	4.5e-02	1.0e-01	-	-	-	-
SBP-S	Tumor necrosis factor ligand superfamily member 12 (TWEAK)	O43508	0.07	9.36	9.29	1.77	198.11	7.9e-02	1.4e-01	-	-	-	-
SBP-G	Tumor necrosis factor ligand superfamily member 12 (TWEAK)	O43508	0.01	9.76	9.75	0.13	109.75	9.0e-01	9.3e-01	-	-	-	-
SBP-S	Tumor necrosis factor ligand superfamily member 13B (BAFF)	Q9Y275	0.14	6.18	6.04	3.07	236.03	2.4e-03	9.6e-03	2.55	1.26-5.33	2.55	1.1e-02
SBP-G	Tumor necrosis factor ligand superfamily member 13B (BAFF)	Q9Y275	0.17	7.05	6.88	3.66	127.89	3.7e-04	5.8e-03	6.12	1.44-29.38	2.36	1.8e-02
SBP-S	Tumor necrosis factor ligand superfamily member 14 (TNFSF14)	O43557	-0.41	2.64	3.05	-5.93	187.36	1.4e-08	6.3e-07	-	-	-	-
SBP-G	Tumor necrosis factor ligand superfamily member 14 (TNFSF14)	O43557	0.13	3.41	3.29	1.63	129.85	1.0e-01	1.9e-01	-	-	-	-
SBP-S	Tumor necrosis factor ligand superfamily member 6 (FASLG)	P48023	-0.01	1.48	1.49	-0.14	199.19	8.9e-01	9.2e-01	-	-	-	-
SBP-G	Tumor necrosis factor ligand superfamily member 6 (FASLG)	P48023	0.00	2.12	2.12	0.05	125.67	9.6e-01	9.7e-01	-	-	-	-
SBP-S	Tumor necrosis factor receptor superfamily member 10B (TRAIL-R2)	O14763	0.12	2.65	2.53	3.50	234.72	5.6e-04	3.0e-03	6.11	2.05-19.65	3.15	1.6e-03
SBP-G	Tumor necrosis factor receptor superfamily member 10B (TRAIL-R2)	O14763	0.13	3.44	3.30	2.83	141.93	5.3e-03	2.7e-02	4.45	1.06-21.47	1.94	5.2e-02
SBP-S	Tumor necrosis factor receptor superfamily member 11B (OPG)	O00300	0.00	9.20	9.20	-0.01	228.66	9.9e-01	9.9e-01	-	-	-	-
SBP-G	Tumor necrosis factor receptor superfamily member 11B (OPG)	O00300	0.00	9.63	9.63	0.04	129.05	9.7e-01	9.7e-01	-	-	-	-
SBP-S	Tumor necrosis factor receptor superfamily member 1A (TNF-R1)	P19438	0.13	11.32	11.20	4.06	231.74	6.8e-05	7.6e-04	5.08	1.75-15.65	2.92	3.5e-03
SBP-G	Tumor necrosis factor receptor superfamily member 1A (TNF-R1)	P19438	0.15	11.78	11.63	3.62	111.61	4.5e-04	5.8e-03	9.04	1.76-52.78	2.56	1.1e-02
SBP-S	Tumor necrosis factor receptor superfamily member 1B (TNF-R2)	P20333	0.15	4.42	4.27	3.69	226.51	2.8e-04	1.9e-03	3.22	1.46-7.47	2.82	4.8e-03
SBP-G	Tumor necrosis factor receptor superfamily member 1B (TNF-R2)	P20333	0.16	5.28	5.12	2.88	117.07	4.7e-03	2.5e-02	3.23	1.00-11.15	1.92	5.4e-02
SBP-S	Tumor necrosis factor receptor superfamily member 4 (TNFRSF4)	P43489	0.04	2.46	2.42	0.72	257.22	4.7e-01	5.9e-01	-	-	-	-
SBP-G	Tumor necrosis factor receptor superfamily member 4 (TNFRSF4)	P43489	0.26	3.60	3.34	4.48	109.68	1.8e-05	9.9e-04	-	-	-	-
SBP-S	Tumor necrosis factor receptor superfamily member 5 (CD40)	P25942	-0.04	8.07	8.11	-1.16	188.92	2.5e-01	3.9e-01	-	-	-	-
SBP-G	Tumor necrosis factor receptor superfamily member 5 (CD40)	P25942	0.11	8.68	8.57	2.38	116.64	1.9e-02	5.5e-02	-	-	-	-
SBP-S	Tumor necrosis factor receptor superfamily member 6 (FAS)	P25445	0.10	8.07	7.97	2.27	178.55	2.5e-02	6.2e-02	2.71	1.12-7.63	2.02	4.3e-02
SBP-G	Tumor necrosis factor receptor superfamily member 6 (FAS)	P25445	0.11	8.76	8.64	2.13	105.67	3.5e-02	8.3e-02	4.38	1.04-20.36	1.96	5.0e-02
SBP-S	Tumor necrosis factor receptor superfamily member 9 (TNFRSF9)	Q07011	0.12	6.01	5.90	2.59	228.74	1.0e-02	3.4e-02	2.17	1.08-4.55	2.12	3.4e-02
SBP-G	Tumor necrosis factor receptor superfamily member 9 (TNFRSF9)	Q07011	0.18	6.71	6.53	2.62	106.98	1.0e-02	3.9e-02	3.05	1.11-9.16	2.08	3.8e-02
SBP-S	Tyrosine-protein kinase Lyn (LYN)	P07948	-0.05	-0.57	-0.51	-1.06	175.65	2.9e-01	4.3e-01	-	-	-	-
SBP-S	Tyrosine-protein phosphatase non-receptor type 22 (PTPN22)	Q9Y2R2	0.29	1.90	1.62	3.87	227.69	1.4e-04	1.1e-03	-	-	-	-
SBP-G	Tyrosine-protein phosphatase non-receptor type 22 (PTPN22)	Q9Y2R2	0.03	3.14	3.11	0.28	105.59	7.8e-01	8.5e-01	-	-	-	-
SBP-S	Urokinase-type plasminogen activator (uPA)	P00749	0.05	9.86	9.81	1.38	213.68	1.7e-01	2.8e-01	-	-	-	-
SBP-G	Urokinase-type plasminogen activator (uPA)	P00749	0.03	10.26	10.23	0.56	109.45	5.8e-01	6.9e-01	-	-	-	-
SBP-S	Urokinase plasminogen activator surface receptor (uPAR)	Q03405	0.05	9.46	9.41	1.33	190.82	1.8e-01	3.0e-01	-	-	-	-
SBP-G	Urokinase plasminogen activator surface receptor (uPAR)	Q03405	0.15	9.85	9.70	3.19	102.99	1.9e-03	1.4e-02	-	-	-	-
SBP-S	Vascular endothelial growth factor A (VEGF-A)	P15692	0.15	10.28	10.13	2.46	205.00	1.5e-02	4.4e-02	-	-	-	-
SBP-G	Vascular endothelial growth factor A (VEGF-A)	P15692	0.00	10.88	10.89	-0.06	127.48	9.6e-01	9.7e-01	-	-	-	-
SBP-S	Vascular endothelial growth factor D (VEGF-D)	O43915	-0.03	5.90	5.93	-0.70	222.75	4.9e-01	6.1e-01	-	-	-	-
SBP-G	Vascular endothelial growth factor D (VEGF-D)	O43915	-0.19	6.36	6.56	-2.70	140.77	7.7e-03	3.3e-02	-	-	-	-
SBP-S	Vascular endothelial growth factor receptor 2 (VEGFR-2)	P35968	0.07	6.85	6.77	2.01	236.69	4.6e-02	9.5e-02	2.24	0.97-5.30	1.87	6.1e-02
SBP-G	Vascular endothelial growth factor receptor 2 (VEGFR-2)	P35968	0.10	7.71	7.62	2.17	109.52	3.2e-02	7.9e-02	2.51	0.59-10.94	1.25	2.1e-01
SBP-S	Vimentin (VIM)	P08670	0.28	3.27	2.99	3.97	229.88	9.5e-05	8.9e-04	-	-	-	-
SBP-G	Vimentin (VIM)	P08670	0.03	4.29	4.26	0.33	101.20	7.4e-01	8.3e-01	-	-	-	-
SBP-S	WAP four-disulfide core domain protein 2 (HE4)	Q14508	0.19	6.61	6.42	4.17	210.05	4.5e-05	6.1e-04	4.40	1.95-10.40	3.48	5.0e-04
SBP-G	WAP four-disulfide core domain protein 2 (HE4)	Q14508	0.17	7.12	6.96	3.14	112.69	2.2e-03	1.5e-02	11.03	2.90-48.21	3.37	7.5e-04
SBP-S	Xaa-Pro aminopeptidase 2 (mAmP)	O43895	-0.06	2.31	2.38	-0.47	218.38	6.4e-01	7.5e-01	-	-	-	-
SBP-G	Xaa-Pro aminopeptidase 2 (mAmP)	O43895	0.06	2.80	2.74	0.29	97.83	7.7e-01	8.5e-01	-	-	-	-
SBP-S/G: St. Göran bipolar project Stockholm/Gothenburg, Fold change = mean(NPX) in cases - mean(NPX) in controls, BD=Bipolar disorder, CTRL=Controls, FDR=P-value adjusted for False discovery rate (FDR) acc. to Benjamini-Hochberg definition, OR=Odds ratio, 95% CI = 95% Confidence interval

## Sheet: S5. Drug-protein associations
Protein	Drug	deg.free	Sum of sq	Eta sq	F-value	P	Adjusted P
Adenosine deaminase (ADA)	Anticonvulsant mood stabilizers	1	0.17	4.2e-03	1.39	2.4e-01	1.0e+00
Adenosine deaminase (ADA)	Antidepressants	1	1.25	3.2e-02	10.51	1.3e-03	9.4e-01
Adenosine deaminase (ADA)	Antipsychotics	1	0.02	4.7e-04	0.16	6.9e-01	1.0e+00
Adenosine deaminase (ADA)	Lithium	1	0.00	1.0e-05	0.00	9.5e-01	1.0e+00
Advanced glycosylation end product-specific receptor (AGER)	Anticonvulsant mood stabilizers	1	0.04	8.8e-04	0.29	5.9e-01	1.0e+00
Advanced glycosylation end product-specific receptor (AGER)	Antidepressants	1	0.03	8.4e-04	0.28	6.0e-01	1.0e+00
Advanced glycosylation end product-specific receptor (AGER)	Antipsychotics	1	0.34	8.5e-03	2.82	9.4e-02	1.0e+00
Advanced glycosylation end product-specific receptor (AGER)	Lithium	1	1.45	3.6e-02	11.94	6.3e-04	4.5e-01
Agouti-related protein (AGRP)	Anticonvulsant mood stabilizers	1	0.02	5.5e-04	0.17	6.8e-01	1.0e+00
Agouti-related protein (AGRP)	Antidepressants	1	0.15	3.4e-03	1.08	3.0e-01	1.0e+00
Agouti-related protein (AGRP)	Antipsychotics	1	0.04	9.9e-04	0.32	5.7e-01	1.0e+00
Agouti-related protein (AGRP)	Lithium	1	0.08	1.8e-03	0.59	4.4e-01	1.0e+00
Amphiregulin (AR)	Anticonvulsant mood stabilizers	1	0.10	9.9e-04	0.32	5.7e-01	1.0e+00
Amphiregulin (AR)	Antidepressants	1	0.56	5.6e-03	1.81	1.8e-01	1.0e+00
Amphiregulin (AR)	Antipsychotics	1	0.47	4.7e-03	1.52	2.2e-01	1.0e+00
Amphiregulin (AR)	Lithium	1	1.15	1.1e-02	3.69	5.6e-02	1.0e+00
Angiopoietin-1 receptor (TIE2)	Anticonvulsant mood stabilizers	1	0.00	9.2e-05	0.03	8.6e-01	1.0e+00
Angiopoietin-1 receptor (TIE2)	Antidepressants	1	0.00	2.4e-05	0.01	9.3e-01	1.0e+00
Angiopoietin-1 receptor (TIE2)	Antipsychotics	1	0.00	2.5e-04	0.08	7.8e-01	1.0e+00
Angiopoietin-1 receptor (TIE2)	Lithium	1	0.08	5.2e-03	1.66	2.0e-01	1.0e+00
Axin-1 (AXIN1)	Anticonvulsant mood stabilizers	1	0.01	1.9e-04	0.06	8.1e-01	1.0e+00
Axin-1 (AXIN1)	Antidepressants	1	0.01	1.5e-04	0.05	8.3e-01	1.0e+00
Axin-1 (AXIN1)	Antipsychotics	1	0.33	4.7e-03	1.50	2.2e-01	1.0e+00
Axin-1 (AXIN1)	Lithium	1	0.41	5.7e-03	1.83	1.8e-01	1.0e+00
Basigin (Basigin)	Anticonvulsant mood stabilizers	1	0.04	3.5e-03	1.13	2.9e-01	1.0e+00
Basigin (Basigin)	Antidepressants	1	0.02	2.0e-03	0.64	4.2e-01	1.0e+00
Basigin (Basigin)	Antipsychotics	1	0.12	1.0e-02	3.32	6.9e-02	1.0e+00
Basigin (Basigin)	Lithium	1	0.00	5.8e-05	0.02	8.9e-01	1.0e+00
Beta-nerve growth factor (Beta-NGF)	Anticonvulsant mood stabilizers	1	1.04	2.8e-02	6.38	1.2e-02	1.0e+00
Beta-nerve growth factor (Beta-NGF)	Antidepressants	1	0.00	8.1e-06	0.00	9.7e-01	1.0e+00
Beta-nerve growth factor (Beta-NGF)	Antipsychotics	1	0.34	9.1e-03	2.08	1.5e-01	1.0e+00
Beta-nerve growth factor (Beta-NGF)	Lithium	1	0.19	5.0e-03	1.15	2.9e-01	1.0e+00
C-C motif chemokine 13 (MCP-4)	Anticonvulsant mood stabilizers	1	0.14	1.5e-03	0.48	4.9e-01	1.0e+00
C-C motif chemokine 13 (MCP-4)	Antidepressants	1	0.19	2.1e-03	0.66	4.2e-01	1.0e+00
C-C motif chemokine 13 (MCP-4)	Antipsychotics	1	0.41	4.3e-03	1.39	2.4e-01	1.0e+00
C-C motif chemokine 13 (MCP-4)	Lithium	1	0.95	1.0e-02	3.25	7.2e-02	1.0e+00
C-C motif chemokine 19 (CCL19)	Anticonvulsant mood stabilizers	1	4.05	2.0e-02	6.70	1.0e-02	1.0e+00
C-C motif chemokine 19 (CCL19)	Antidepressants	1	0.02	9.3e-05	0.03	8.6e-01	1.0e+00
C-C motif chemokine 19 (CCL19)	Antipsychotics	1	1.57	7.8e-03	2.59	1.1e-01	1.0e+00
C-C motif chemokine 19 (CCL19)	Lithium	1	3.20	1.6e-02	5.29	2.2e-02	1.0e+00
C-C motif chemokine 2 (MCP-1)	Anticonvulsant mood stabilizers	1	0.00	6.7e-06	0.00	9.6e-01	1.0e+00
C-C motif chemokine 2 (MCP-1)	Antidepressants	1	0.21	3.2e-03	1.08	3.0e-01	1.0e+00
C-C motif chemokine 2 (MCP-1)	Antipsychotics	1	0.78	1.2e-02	4.05	4.5e-02	1.0e+00
C-C motif chemokine 2 (MCP-1)	Lithium	1	1.96	3.0e-02	10.19	1.6e-03	1.0e+00
C-C motif chemokine 20 (CCL20)	Anticonvulsant mood stabilizers	1	1.85	5.0e-03	1.65	2.0e-01	1.0e+00
C-C motif chemokine 20 (CCL20)	Antidepressants	1	0.25	6.7e-04	0.22	6.4e-01	1.0e+00
C-C motif chemokine 20 (CCL20)	Antipsychotics	1	6.79	1.8e-02	6.04	1.5e-02	1.0e+00
C-C motif chemokine 20 (CCL20)	Lithium	1	2.40	6.5e-03	2.14	1.4e-01	1.0e+00
C-C motif chemokine 23 (CCL23)	Anticonvulsant mood stabilizers	1	0.00	1.4e-09	0.00	1.0e+00	1.0e+00
C-C motif chemokine 23 (CCL23)	Antidepressants	1	0.09	1.6e-03	0.51	4.8e-01	1.0e+00
C-C motif chemokine 23 (CCL23)	Antipsychotics	1	0.01	2.5e-04	0.08	7.8e-01	1.0e+00
C-C motif chemokine 23 (CCL23)	Lithium	1	0.69	1.2e-02	3.83	5.1e-02	1.0e+00
C-C motif chemokine 25 (CCL25)	Anticonvulsant mood stabilizers	1	0.10	9.5e-04	0.30	5.8e-01	1.0e+00
C-C motif chemokine 25 (CCL25)	Antidepressants	1	0.21	2.0e-03	0.64	4.2e-01	1.0e+00
C-C motif chemokine 25 (CCL25)	Antipsychotics	1	0.26	2.6e-03	0.81	3.7e-01	1.0e+00
C-C motif chemokine 25 (CCL25)	Lithium	1	0.27	2.6e-03	0.83	3.6e-01	1.0e+00
C-C motif chemokine 28 (CCL28)	Anticonvulsant mood stabilizers	1	0.19	2.8e-03	0.88	3.5e-01	1.0e+00
C-C motif chemokine 28 (CCL28)	Antidepressants	1	0.09	1.3e-03	0.43	5.1e-01	1.0e+00
C-C motif chemokine 28 (CCL28)	Antipsychotics	1	0.07	1.1e-03	0.35	5.6e-01	1.0e+00
C-C motif chemokine 28 (CCL28)	Lithium	1	0.48	6.9e-03	2.22	1.4e-01	1.0e+00
C-C motif chemokine 3 (CCL3)	Anticonvulsant mood stabilizers	1	0.05	5.0e-04	0.17	6.8e-01	1.0e+00
C-C motif chemokine 3 (CCL3)	Antidepressants	1	1.24	1.2e-02	4.03	4.5e-02	1.0e+00
C-C motif chemokine 3 (CCL3)	Antipsychotics	1	1.57	1.5e-02	5.10	2.5e-02	1.0e+00
C-C motif chemokine 3 (CCL3)	Lithium	1	4.93	4.7e-02	16.05	7.7e-05	5.5e-02
C-C motif chemokine 4 (CCL4)	Anticonvulsant mood stabilizers	1	0.18	1.8e-03	0.62	4.3e-01	1.0e+00
C-C motif chemokine 4 (CCL4)	Antidepressants	1	0.01	8.4e-05	0.03	8.7e-01	1.0e+00
C-C motif chemokine 4 (CCL4)	Antipsychotics	1	2.39	2.4e-02	8.12	4.7e-03	1.0e+00
C-C motif chemokine 4 (CCL4)	Lithium	1	2.98	3.0e-02	10.14	1.6e-03	1.0e+00
C-C motif chemokine 7 (CCL7)	Anticonvulsant mood stabilizers	1	0.03	1.3e-03	0.15	7.0e-01	1.0e+00
C-C motif chemokine 7 (CCL7)	Antidepressants	1	0.40	1.6e-02	1.78	1.8e-01	1.0e+00
C-C motif chemokine 7 (CCL7)	Antipsychotics	1	1.49	5.9e-02	6.55	1.2e-02	1.0e+00
C-C motif chemokine 7 (CCL7)	Lithium	1	1.87	7.4e-02	8.24	5.1e-03	1.0e+00
C-C motif chemokine 8 (CCL8)	Anticonvulsant mood stabilizers	1	4.14	3.0e-02	9.96	1.8e-03	1.0e+00
C-C motif chemokine 8 (CCL8)	Antidepressants	1	0.88	6.4e-03	2.11	1.5e-01	1.0e+00
C-C motif chemokine 8 (CCL8)	Antipsychotics	1	0.01	4.0e-05	0.01	9.1e-01	1.0e+00
C-C motif chemokine 8 (CCL8)	Lithium	1	0.24	1.8e-03	0.59	4.4e-01	1.0e+00
C-X-C motif chemokine 10 (CXCL10)	Anticonvulsant mood stabilizers	1	5.87	2.4e-02	7.82	5.5e-03	1.0e+00
C-X-C motif chemokine 10 (CXCL10)	Antidepressants	1	0.15	6.0e-04	0.20	6.6e-01	1.0e+00
C-X-C motif chemokine 10 (CXCL10)	Antipsychotics	1	0.04	1.8e-04	0.06	8.1e-01	1.0e+00
C-X-C motif chemokine 10 (CXCL10)	Lithium	1	4.24	1.7e-02	5.65	1.8e-02	1.0e+00
C-X-C motif chemokine 11 (CXCL11)	Anticonvulsant mood stabilizers	1	0.48	2.3e-03	0.75	3.9e-01	1.0e+00
C-X-C motif chemokine 11 (CXCL11)	Antidepressants	1	0.15	7.0e-04	0.23	6.3e-01	1.0e+00
C-X-C motif chemokine 11 (CXCL11)	Antipsychotics	1	0.02	1.2e-04	0.04	8.5e-01	1.0e+00
C-X-C motif chemokine 11 (CXCL11)	Lithium	1	2.59	1.3e-02	4.02	4.6e-02	1.0e+00
C-X-C motif chemokine 13 (CXCL13)	Anticonvulsant mood stabilizers	1	0.15	1.3e-03	0.43	5.1e-01	1.0e+00
C-X-C motif chemokine 13 (CXCL13)	Antidepressants	1	0.13	1.1e-03	0.37	5.5e-01	1.0e+00
C-X-C motif chemokine 13 (CXCL13)	Antipsychotics	1	0.16	1.4e-03	0.45	5.0e-01	1.0e+00
C-X-C motif chemokine 13 (CXCL13)	Lithium	1	0.22	2.0e-03	0.63	4.3e-01	1.0e+00
C-X-C motif chemokine 16 (CXCL16)	Anticonvulsant mood stabilizers	1	0.00	6.1e-05	0.02	8.9e-01	1.0e+00
C-X-C motif chemokine 16 (CXCL16)	Antidepressants	1	0.20	8.3e-03	2.72	1.0e-01	1.0e+00
C-X-C motif chemokine 16 (CXCL16)	Antipsychotics	1	0.21	9.0e-03	2.95	8.7e-02	1.0e+00
C-X-C motif chemokine 16 (CXCL16)	Lithium	1	0.21	8.8e-03	2.86	9.2e-02	1.0e+00
C-X-C motif chemokine 5 (CXCL5)	Anticonvulsant mood stabilizers	1	0.57	3.2e-03	1.03	3.1e-01	1.0e+00
C-X-C motif chemokine 5 (CXCL5)	Antidepressants	1	0.10	5.6e-04	0.18	6.7e-01	1.0e+00
C-X-C motif chemokine 5 (CXCL5)	Antipsychotics	1	0.01	8.3e-05	0.03	8.7e-01	1.0e+00
C-X-C motif chemokine 5 (CXCL5)	Lithium	1	1.83	1.0e-02	3.32	6.9e-02	1.0e+00
C-X-C motif chemokine 6 (CXCL6)	Anticonvulsant mood stabilizers	1	0.07	8.1e-04	0.26	6.1e-01	1.0e+00
C-X-C motif chemokine 6 (CXCL6)	Antidepressants	1	0.11	1.4e-03	0.44	5.1e-01	1.0e+00
C-X-C motif chemokine 6 (CXCL6)	Antipsychotics	1	0.39	4.7e-03	1.52	2.2e-01	1.0e+00
C-X-C motif chemokine 6 (CXCL6)	Lithium	1	0.26	3.1e-03	1.00	3.2e-01	1.0e+00
C-X-C motif chemokine 9 (CXCL9)	Anticonvulsant mood stabilizers	1	1.39	6.1e-03	1.97	1.6e-01	1.0e+00
C-X-C motif chemokine 9 (CXCL9)	Antidepressants	1	0.28	1.3e-03	0.40	5.3e-01	1.0e+00
C-X-C motif chemokine 9 (CXCL9)	Antipsychotics	1	0.03	1.2e-04	0.04	8.5e-01	1.0e+00
C-X-C motif chemokine 9 (CXCL9)	Lithium	1	1.63	7.2e-03	2.31	1.3e-01	1.0e+00
Cadherin-3 (CDH3)	Anticonvulsant mood stabilizers	1	0.18	3.7e-03	1.23	2.7e-01	1.0e+00
Cadherin-3 (CDH3)	Antidepressants	1	0.12	2.5e-03	0.82	3.7e-01	1.0e+00
Cadherin-3 (CDH3)	Antipsychotics	1	0.93	1.9e-02	6.28	1.3e-02	1.0e+00
Cadherin-3 (CDH3)	Lithium	1	1.01	2.1e-02	6.86	9.3e-03	1.0e+00
Carbonic anhydrase 9 (CAIX)	Anticonvulsant mood stabilizers	1	0.71	5.1e-03	1.66	2.0e-01	1.0e+00
Carbonic anhydrase 9 (CAIX)	Antidepressants	1	0.53	3.8e-03	1.25	2.6e-01	1.0e+00
Carbonic anhydrase 9 (CAIX)	Antipsychotics	1	0.11	8.0e-04	0.26	6.1e-01	1.0e+00
Carbonic anhydrase 9 (CAIX)	Lithium	1	2.06	1.5e-02	4.82	2.9e-02	1.0e+00
Carcinoembryonic antigen-related cell adhesion molecule 5 (CEA)	Anticonvulsant mood stabilizers	1	0.10	9.0e-04	0.20	6.6e-01	1.0e+00
Carcinoembryonic antigen-related cell adhesion molecule 5 (CEA)	Antidepressants	1	0.07	6.2e-04	0.14	7.1e-01	1.0e+00
Carcinoembryonic antigen-related cell adhesion molecule 5 (CEA)	Antipsychotics	1	0.08	6.7e-04	0.15	7.0e-01	1.0e+00
Carcinoembryonic antigen-related cell adhesion molecule 5 (CEA)	Lithium	1	1.00	8.6e-03	1.89	1.7e-01	1.0e+00
Caspase-3 (CASP-3)	Anticonvulsant mood stabilizers	1	0.00	1.6e-06	0.00	9.8e-01	1.0e+00
Caspase-3 (CASP-3)	Antidepressants	1	0.02	2.7e-04	0.09	7.7e-01	1.0e+00
Caspase-3 (CASP-3)	Antipsychotics	1	0.08	8.8e-04	0.28	6.0e-01	1.0e+00
Caspase-3 (CASP-3)	Lithium	1	0.90	9.8e-03	3.15	7.7e-02	1.0e+00
Caspase-8 (CASP-8)	Anticonvulsant mood stabilizers	1	0.24	5.2e-03	1.70	1.9e-01	1.0e+00
Caspase-8 (CASP-8)	Antidepressants	1	0.00	5.8e-05	0.02	8.9e-01	1.0e+00
Caspase-8 (CASP-8)	Antipsychotics	1	0.44	9.5e-03	3.11	7.9e-02	1.0e+00
Caspase-8 (CASP-8)	Lithium	1	0.74	1.6e-02	5.29	2.2e-02	1.0e+00
Cathepsin D (CTSD)	Anticonvulsant mood stabilizers	1	0.00	9.4e-06	0.00	9.6e-01	1.0e+00
Cathepsin D (CTSD)	Antidepressants	1	0.56	1.4e-02	4.69	3.1e-02	1.0e+00
Cathepsin D (CTSD)	Antipsychotics	1	0.05	1.2e-03	0.38	5.4e-01	1.0e+00
Cathepsin D (CTSD)	Lithium	1	0.23	6.1e-03	1.98	1.6e-01	1.0e+00
CD40 ligand (CD40-L)	Anticonvulsant mood stabilizers	1	0.08	8.8e-04	0.28	6.0e-01	1.0e+00
CD40 ligand (CD40-L)	Antidepressants	1	0.04	4.0e-04	0.13	7.2e-01	1.0e+00
CD40 ligand (CD40-L)	Antipsychotics	1	0.02	2.0e-04	0.06	8.0e-01	1.0e+00
CD40 ligand (CD40-L)	Lithium	1	0.33	3.6e-03	1.15	2.9e-01	1.0e+00
Chitinase-3-like protein 1 (CHI3L1)	Anticonvulsant mood stabilizers	1	0.31	1.8e-03	0.59	4.4e-01	1.0e+00
Chitinase-3-like protein 1 (CHI3L1)	Antidepressants	1	3.74	2.2e-02	7.26	7.4e-03	1.0e+00
Chitinase-3-like protein 1 (CHI3L1)	Antipsychotics	1	0.24	1.4e-03	0.46	5.0e-01	1.0e+00
Chitinase-3-like protein 1 (CHI3L1)	Lithium	1	1.93	1.1e-02	3.75	5.4e-02	1.0e+00
CUB domain-containing protein 1 (CDCP1)	Anticonvulsant mood stabilizers	1	0.50	5.8e-03	1.89	1.7e-01	1.0e+00
CUB domain-containing protein 1 (CDCP1)	Antidepressants	1	1.88	2.2e-02	7.06	8.3e-03	1.0e+00
CUB domain-containing protein 1 (CDCP1)	Antipsychotics	1	0.14	1.6e-03	0.53	4.7e-01	1.0e+00
CUB domain-containing protein 1 (CDCP1)	Lithium	1	0.02	2.1e-04	0.07	8.0e-01	1.0e+00
Cyclin-dependent kinase inhibitor 1 (CDKN1A)	Anticonvulsant mood stabilizers	1	0.01	1.2e-03	0.26	6.1e-01	1.0e+00
Cyclin-dependent kinase inhibitor 1 (CDKN1A)	Antidepressants	1	0.00	3.0e-04	0.07	8.0e-01	1.0e+00
Cyclin-dependent kinase inhibitor 1 (CDKN1A)	Antipsychotics	1	0.01	1.1e-03	0.24	6.2e-01	1.0e+00
Cyclin-dependent kinase inhibitor 1 (CDKN1A)	Lithium	1	0.10	8.6e-03	1.90	1.7e-01	1.0e+00
Cystatin-B (CSTB)	Anticonvulsant mood stabilizers	1	0.00	5.4e-05	0.02	8.9e-01	1.0e+00
Cystatin-B (CSTB)	Antidepressants	1	1.56	3.1e-02	10.44	1.4e-03	9.8e-01
Cystatin-B (CSTB)	Antipsychotics	1	0.64	1.3e-02	4.28	3.9e-02	1.0e+00
Cystatin-B (CSTB)	Lithium	1	0.00	1.2e-05	0.00	9.5e-01	1.0e+00
Cystatin-D (CST5)	Anticonvulsant mood stabilizers	1	0.25	3.9e-03	1.25	2.6e-01	1.0e+00
Cystatin-D (CST5)	Antidepressants	1	0.32	4.9e-03	1.60	2.1e-01	1.0e+00
Cystatin-D (CST5)	Antipsychotics	1	0.05	8.2e-04	0.27	6.1e-01	1.0e+00
Cystatin-D (CST5)	Lithium	1	1.09	1.7e-02	5.37	2.1e-02	1.0e+00
Delta and Notch-like epidermal growth factor-related receptor (DNER)	Anticonvulsant mood stabilizers	1	0.01	8.0e-04	0.27	6.0e-01	1.0e+00
Delta and Notch-like epidermal growth factor-related receptor (DNER)	Antidepressants	1	0.00	5.9e-05	0.02	8.9e-01	1.0e+00
Delta and Notch-like epidermal growth factor-related receptor (DNER)	Antipsychotics	1	0.58	3.1e-02	10.63	1.2e-03	8.8e-01
Delta and Notch-like epidermal growth factor-related receptor (DNER)	Lithium	1	0.77	4.1e-02	14.15	2.0e-04	1.4e-01
Dickkopf-related protein 1 (Dkk-1)	Anticonvulsant mood stabilizers	1	0.01	2.2e-04	0.07	7.9e-01	1.0e+00
Dickkopf-related protein 1 (Dkk-1)	Antidepressants	1	0.01	3.5e-04	0.11	7.4e-01	1.0e+00
Dickkopf-related protein 1 (Dkk-1)	Antipsychotics	1	0.01	2.2e-04	0.07	7.9e-01	1.0e+00
Dickkopf-related protein 1 (Dkk-1)	Lithium	1	0.52	1.5e-02	4.77	3.0e-02	1.0e+00
E-selectin (SELE)	Anticonvulsant mood stabilizers	1	0.13	8.4e-04	0.30	5.9e-01	1.0e+00
E-selectin (SELE)	Antidepressants	1	1.02	6.4e-03	2.29	1.3e-01	1.0e+00
E-selectin (SELE)	Antipsychotics	1	3.11	2.0e-02	6.96	8.7e-03	1.0e+00
E-selectin (SELE)	Lithium	1	12.38	7.8e-02	27.71	2.6e-07	1.9e-04
Early activation antigen CD69 (CD69)	Anticonvulsant mood stabilizers	1	0.17	1.8e-03	0.57	4.5e-01	1.0e+00
Early activation antigen CD69 (CD69)	Antidepressants	1	0.00	2.2e-05	0.01	9.3e-01	1.0e+00
Early activation antigen CD69 (CD69)	Antipsychotics	1	0.03	2.9e-04	0.09	7.6e-01	1.0e+00
Early activation antigen CD69 (CD69)	Lithium	1	0.33	3.4e-03	1.08	3.0e-01	1.0e+00
Endothelial cell-specific molecule 1 (ESM-1)	Anticonvulsant mood stabilizers	1	0.01	2.4e-04	0.08	7.8e-01	1.0e+00
Endothelial cell-specific molecule 1 (ESM-1)	Antidepressants	1	0.09	2.2e-03	0.71	4.0e-01	1.0e+00
Endothelial cell-specific molecule 1 (ESM-1)	Antipsychotics	1	0.03	7.4e-04	0.24	6.3e-01	1.0e+00
Endothelial cell-specific molecule 1 (ESM-1)	Lithium	1	0.35	8.2e-03	2.64	1.1e-01	1.0e+00
Eosinophil cationic protein (ECP)	Anticonvulsant mood stabilizers	1	0.30	7.3e-03	2.37	1.3e-01	1.0e+00
Eosinophil cationic protein (ECP)	Antidepressants	1	0.23	5.6e-03	1.81	1.8e-01	1.0e+00
Eosinophil cationic protein (ECP)	Antipsychotics	1	0.04	1.1e-03	0.35	5.6e-01	1.0e+00
Eosinophil cationic protein (ECP)	Lithium	1	0.07	1.7e-03	0.55	4.6e-01	1.0e+00
Eotaxin (CCL11)	Anticonvulsant mood stabilizers	1	0.08	1.1e-03	0.36	5.5e-01	1.0e+00
Eotaxin (CCL11)	Antidepressants	1	0.01	1.9e-04	0.06	8.0e-01	1.0e+00
Eotaxin (CCL11)	Antipsychotics	1	0.05	6.8e-04	0.22	6.4e-01	1.0e+00
Eotaxin (CCL11)	Lithium	1	2.97	4.0e-02	13.25	3.2e-04	2.3e-01
Epidermal growth factor-like protein 7 (EGF-like protein 7)	Anticonvulsant mood stabilizers	1	0.32	9.9e-03	2.18	1.4e-01	1.0e+00
Epidermal growth factor-like protein 7 (EGF-like protein 7)	Antidepressants	1	0.04	1.3e-03	0.28	5.9e-01	1.0e+00
Epidermal growth factor-like protein 7 (EGF-like protein 7)	Antipsychotics	1	0.02	5.9e-04	0.13	7.2e-01	1.0e+00
Epidermal growth factor-like protein 7 (EGF-like protein 7)	Lithium	1	0.11	3.4e-03	0.75	3.9e-01	1.0e+00
Epidermal growth factor receptor (EGFR)	Anticonvulsant mood stabilizers	1	0.06	2.1e-03	0.65	4.2e-01	1.0e+00
Epidermal growth factor receptor (EGFR)	Antidepressants	1	0.04	1.3e-03	0.40	5.3e-01	1.0e+00
Epidermal growth factor receptor (EGFR)	Antipsychotics	1	0.03	9.6e-04	0.31	5.8e-01	1.0e+00
Epidermal growth factor receptor (EGFR)	Lithium	1	0.02	6.2e-04	0.20	6.6e-01	1.0e+00
Epithelial cell adhesion molecule (Ep-CAM)	Anticonvulsant mood stabilizers	1	0.89	3.0e-03	0.96	3.3e-01	1.0e+00
Epithelial cell adhesion molecule (Ep-CAM)	Antidepressants	1	0.84	2.8e-03	0.91	3.4e-01	1.0e+00
Epithelial cell adhesion molecule (Ep-CAM)	Antipsychotics	1	0.93	3.1e-03	1.00	3.2e-01	1.0e+00
Epithelial cell adhesion molecule (Ep-CAM)	Lithium	1	1.03	3.5e-03	1.11	2.9e-01	1.0e+00
Eukaryotic translation initiation factor 4B (eIF-4B)	Anticonvulsant mood stabilizers	1	0.00	7.7e-06	0.00	9.6e-01	1.0e+00
Eukaryotic translation initiation factor 4B (eIF-4B)	Antidepressants	1	0.04	3.1e-04	0.10	7.5e-01	1.0e+00
Eukaryotic translation initiation factor 4B (eIF-4B)	Antipsychotics	1	0.77	5.7e-03	1.84	1.8e-01	1.0e+00
Eukaryotic translation initiation factor 4B (eIF-4B)	Lithium	1	0.53	4.0e-03	1.27	2.6e-01	1.0e+00
Eukaryotic translation initiation factor 4E-binding protein 1 (4E-BP1)	Anticonvulsant mood stabilizers	1	0.45	2.4e-03	0.76	3.8e-01	1.0e+00
Eukaryotic translation initiation factor 4E-binding protein 1 (4E-BP1)	Antidepressants	1	0.20	1.0e-03	0.33	5.6e-01	1.0e+00
Eukaryotic translation initiation factor 4E-binding protein 1 (4E-BP1)	Antipsychotics	1	0.42	2.2e-03	0.71	4.0e-01	1.0e+00
Eukaryotic translation initiation factor 4E-binding protein 1 (4E-BP1)	Lithium	1	0.85	4.5e-03	1.44	2.3e-01	1.0e+00
Ezrin (EZR)	Anticonvulsant mood stabilizers	1	0.04	1.8e-03	0.60	4.4e-01	1.0e+00
Ezrin (EZR)	Antidepressants	1	0.42	1.8e-02	5.75	1.7e-02	1.0e+00
Ezrin (EZR)	Antipsychotics	1	0.04	1.5e-03	0.49	4.9e-01	1.0e+00
Ezrin (EZR)	Lithium	1	0.01	5.3e-04	0.17	6.8e-01	1.0e+00
FAS-associated death domain protein (FADD)	Anticonvulsant mood stabilizers	1	0.41	7.2e-03	2.32	1.3e-01	1.0e+00
FAS-associated death domain protein (FADD)	Antidepressants	1	0.00	6.6e-05	0.02	8.8e-01	1.0e+00
FAS-associated death domain protein (FADD)	Antipsychotics	1	0.30	5.3e-03	1.71	1.9e-01	1.0e+00
FAS-associated death domain protein (FADD)	Lithium	1	0.08	1.4e-03	0.44	5.1e-01	1.0e+00
Fatty acid-binding protein, adipocyte (FABP4)	Anticonvulsant mood stabilizers	1	0.04	3.5e-04	0.12	7.3e-01	1.0e+00
Fatty acid-binding protein, adipocyte (FABP4)	Antidepressants	1	1.57	1.6e-02	5.12	2.4e-02	1.0e+00
Fatty acid-binding protein, adipocyte (FABP4)	Antipsychotics	1	0.89	8.9e-03	2.90	9.0e-02	1.0e+00
Fatty acid-binding protein, adipocyte (FABP4)	Lithium	1	0.21	2.1e-03	0.68	4.1e-01	1.0e+00
Fibroblast growth factor 19 (FGF-19)	Anticonvulsant mood stabilizers	1	0.02	6.2e-05	0.02	8.9e-01	1.0e+00
Fibroblast growth factor 19 (FGF-19)	Antidepressants	1	0.77	3.1e-03	1.00	3.2e-01	1.0e+00
Fibroblast growth factor 19 (FGF-19)	Antipsychotics	1	0.64	2.6e-03	0.83	3.6e-01	1.0e+00
Fibroblast growth factor 19 (FGF-19)	Lithium	1	2.42	9.8e-03	3.14	7.7e-02	1.0e+00
Fibroblast growth factor 21 (FGF-21)	Anticonvulsant mood stabilizers	1	0.01	9.1e-06	0.00	9.6e-01	1.0e+00
Fibroblast growth factor 21 (FGF-21)	Antidepressants	1	4.93	7.6e-03	2.42	1.2e-01	1.0e+00
Fibroblast growth factor 21 (FGF-21)	Antipsychotics	1	0.01	1.7e-05	0.01	9.4e-01	1.0e+00
Fibroblast growth factor 21 (FGF-21)	Lithium	1	2.50	3.8e-03	1.23	2.7e-01	1.0e+00
Fibroblast growth factor 23 (FGF-23)	Anticonvulsant mood stabilizers	1	0.18	3.1e-03	1.03	3.1e-01	1.0e+00
Fibroblast growth factor 23 (FGF-23)	Antidepressants	1	0.03	5.4e-04	0.18	6.7e-01	1.0e+00
Fibroblast growth factor 23 (FGF-23)	Antipsychotics	1	2.00	3.4e-02	11.23	9.0e-04	6.4e-01
Fibroblast growth factor 23 (FGF-23)	Lithium	1	0.06	1.1e-03	0.35	5.5e-01	1.0e+00
Fibroblast growth factor 5 (FGF-5)	Anticonvulsant mood stabilizers	1	0.00	5.1e-07	0.00	9.9e-01	1.0e+00
Fibroblast growth factor 5 (FGF-5)	Antidepressants	1	0.07	1.9e-03	0.41	5.2e-01	1.0e+00
Fibroblast growth factor 5 (FGF-5)	Antipsychotics	1	0.11	3.2e-03	0.69	4.1e-01	1.0e+00
Fibroblast growth factor 5 (FGF-5)	Lithium	1	0.00	2.3e-05	0.00	9.4e-01	1.0e+00
Fms-related tyrosine kinase 3 ligand (Flt3L)	Anticonvulsant mood stabilizers	1	0.14	2.3e-03	0.75	3.9e-01	1.0e+00
Fms-related tyrosine kinase 3 ligand (Flt3L)	Antidepressants	1	0.00	2.1e-05	0.01	9.3e-01	1.0e+00
Fms-related tyrosine kinase 3 ligand (Flt3L)	Antipsychotics	1	0.15	2.6e-03	0.81	3.7e-01	1.0e+00
Fms-related tyrosine kinase 3 ligand (Flt3L)	Lithium	1	0.08	1.3e-03	0.42	5.2e-01	1.0e+00
Folate receptor alpha (FR-alpha)	Anticonvulsant mood stabilizers	1	0.00	2.0e-05	0.01	9.4e-01	1.0e+00
Folate receptor alpha (FR-alpha)	Antidepressants	1	0.14	2.5e-03	0.82	3.7e-01	1.0e+00
Folate receptor alpha (FR-alpha)	Antipsychotics	1	0.03	5.6e-04	0.18	6.7e-01	1.0e+00
Folate receptor alpha (FR-alpha)	Lithium	1	0.60	1.1e-02	3.54	6.1e-02	1.0e+00
Follistatin (FS)	Anticonvulsant mood stabilizers	1	0.22	2.2e-03	0.72	4.0e-01	1.0e+00
Follistatin (FS)	Antidepressants	1	1.48	1.5e-02	4.86	2.8e-02	1.0e+00
Follistatin (FS)	Antipsychotics	1	0.01	1.4e-04	0.05	8.3e-01	1.0e+00
Follistatin (FS)	Lithium	1	0.94	9.4e-03	3.10	7.9e-02	1.0e+00
Fractalkine (CX3CL1)	Anticonvulsant mood stabilizers	1	0.37	1.1e-02	3.51	6.2e-02	1.0e+00
Fractalkine (CX3CL1)	Antidepressants	1	0.01	2.7e-04	0.09	7.7e-01	1.0e+00
Fractalkine (CX3CL1)	Antipsychotics	1	0.02	5.2e-04	0.17	6.8e-01	1.0e+00
Fractalkine (CX3CL1)	Lithium	1	0.15	4.3e-03	1.38	2.4e-01	1.0e+00
Furin (NA)	Anticonvulsant mood stabilizers	1	0.01	2.0e-04	0.07	8.0e-01	1.0e+00
Furin (NA)	Antidepressants	1	0.73	1.4e-02	4.49	3.5e-02	1.0e+00
Furin (NA)	Antipsychotics	1	0.44	8.3e-03	2.70	1.0e-01	1.0e+00
Furin (NA)	Lithium	1	0.01	1.5e-04	0.05	8.3e-01	1.0e+00
Galanin peptides (GAL)	Anticonvulsant mood stabilizers	1	2.10	1.6e-02	5.16	2.4e-02	1.0e+00
Galanin peptides (GAL)	Antidepressants	1	0.45	3.4e-03	1.10	2.9e-01	1.0e+00
Galanin peptides (GAL)	Antipsychotics	1	0.02	1.4e-04	0.05	8.3e-01	1.0e+00
Galanin peptides (GAL)	Lithium	1	0.15	1.1e-03	0.37	5.4e-01	1.0e+00
Galectin-3 (Gal-3)	Anticonvulsant mood stabilizers	1	0.01	1.9e-04	0.06	8.0e-01	1.0e+00
Galectin-3 (Gal-3)	Antidepressants	1	1.52	4.7e-02	15.95	8.1e-05	5.8e-02
Galectin-3 (Gal-3)	Antipsychotics	1	0.70	2.1e-02	7.31	7.2e-03	1.0e+00
Galectin-3 (Gal-3)	Lithium	1	0.02	6.5e-04	0.22	6.4e-01	1.0e+00
Glial cell line-derived neurotrophic factor (hGDNF)	Anticonvulsant mood stabilizers	1	0.39	7.9e-03	1.74	1.9e-01	1.0e+00
Glial cell line-derived neurotrophic factor (hGDNF)	Antidepressants	1	0.10	2.1e-03	0.47	4.9e-01	1.0e+00
Glial cell line-derived neurotrophic factor (hGDNF)	Antipsychotics	1	0.07	1.4e-03	0.31	5.8e-01	1.0e+00
Glial cell line-derived neurotrophic factor (hGDNF)	Lithium	1	0.34	6.9e-03	1.51	2.2e-01	1.0e+00
Growth-regulated alpha protein (CXCL1)	Anticonvulsant mood stabilizers	1	0.19	2.9e-03	0.96	3.3e-01	1.0e+00
Growth-regulated alpha protein (CXCL1)	Antidepressants	1	0.18	2.6e-03	0.87	3.5e-01	1.0e+00
Growth-regulated alpha protein (CXCL1)	Antipsychotics	1	0.72	1.1e-02	3.55	6.0e-02	1.0e+00
Growth-regulated alpha protein (CXCL1)	Lithium	1	1.87	2.8e-02	9.26	2.5e-03	1.0e+00
Growth/differentiation factor 15 (GDF-15)	Anticonvulsant mood stabilizers	1	0.00	7.6e-06	0.00	9.6e-01	1.0e+00
Growth/differentiation factor 15 (GDF-15)	Antidepressants	1	0.51	5.1e-03	1.66	2.0e-01	1.0e+00
Growth/differentiation factor 15 (GDF-15)	Antipsychotics	1	0.31	3.1e-03	1.02	3.1e-01	1.0e+00
Growth/differentiation factor 15 (GDF-15)	Lithium	1	1.97	2.0e-02	6.49	1.1e-02	1.0e+00
Heat shock protein beta-1 (HSP 27)	Anticonvulsant mood stabilizers	1	0.03	4.3e-04	0.14	7.1e-01	1.0e+00
Heat shock protein beta-1 (HSP 27)	Antidepressants	1	0.29	4.5e-03	1.44	2.3e-01	1.0e+00
Heat shock protein beta-1 (HSP 27)	Antipsychotics	1	0.01	1.4e-04	0.04	8.3e-01	1.0e+00
Heat shock protein beta-1 (HSP 27)	Lithium	1	0.27	4.2e-03	1.34	2.5e-01	1.0e+00
Hepatitis A virus cellular receptor 1 (HAVcr-1)	Anticonvulsant mood stabilizers	1	0.19	8.1e-04	0.26	6.1e-01	1.0e+00
Hepatitis A virus cellular receptor 1 (HAVcr-1)	Antidepressants	1	0.00	3.3e-06	0.00	9.7e-01	1.0e+00
Hepatitis A virus cellular receptor 1 (HAVcr-1)	Antipsychotics	1	0.49	2.1e-03	0.68	4.1e-01	1.0e+00
Hepatitis A virus cellular receptor 1 (HAVcr-1)	Lithium	1	2.63	1.1e-02	3.70	5.5e-02	1.0e+00
Hepatocyte growth factor (HGF)	Anticonvulsant mood stabilizers	1	0.55	1.1e-02	3.73	5.4e-02	1.0e+00
Hepatocyte growth factor (HGF)	Antidepressants	1	0.35	7.2e-03	2.35	1.3e-01	1.0e+00
Hepatocyte growth factor (HGF)	Antipsychotics	1	0.40	8.2e-03	2.68	1.0e-01	1.0e+00
Hepatocyte growth factor (HGF)	Lithium	1	0.00	2.3e-05	0.01	9.3e-01	1.0e+00
ICOS ligand (ICOSLG)	Anticonvulsant mood stabilizers	1	0.29	1.2e-02	3.98	4.7e-02	1.0e+00
ICOS ligand (ICOSLG)	Antidepressants	1	0.00	4.6e-05	0.01	9.0e-01	1.0e+00
ICOS ligand (ICOSLG)	Antipsychotics	1	0.09	3.8e-03	1.22	2.7e-01	1.0e+00
ICOS ligand (ICOSLG)	Lithium	1	0.06	2.5e-03	0.81	3.7e-01	1.0e+00
Integrin alpha-1 (ITGA1)	Anticonvulsant mood stabilizers	1	0.00	1.3e-04	0.04	8.4e-01	1.0e+00
Integrin alpha-1 (ITGA1)	Antidepressants	1	0.05	2.6e-03	0.83	3.6e-01	1.0e+00
Integrin alpha-1 (ITGA1)	Antipsychotics	1	0.23	1.3e-02	4.19	4.1e-02	1.0e+00
Integrin alpha-1 (ITGA1)	Lithium	1	0.05	3.0e-03	0.96	3.3e-01	1.0e+00
Interferon gamma (IFN-gamma)	Anticonvulsant mood stabilizers	1	1.72	1.5e-02	3.39	6.7e-02	1.0e+00
Interferon gamma (IFN-gamma)	Antidepressants	1	0.02	1.4e-04	0.03	8.6e-01	1.0e+00
Interferon gamma (IFN-gamma)	Antipsychotics	1	0.04	3.5e-04	0.08	7.8e-01	1.0e+00
Interferon gamma (IFN-gamma)	Lithium	1	0.74	6.6e-03	1.46	2.3e-01	1.0e+00
Interleukin-1 receptor-like 1 (IL1RL1)	Anticonvulsant mood stabilizers	1	0.29	2.8e-03	0.91	3.4e-01	1.0e+00
Interleukin-1 receptor-like 1 (IL1RL1)	Antidepressants	1	0.00	4.5e-05	0.01	9.0e-01	1.0e+00
Interleukin-1 receptor-like 1 (IL1RL1)	Antipsychotics	1	0.68	6.6e-03	2.11	1.5e-01	1.0e+00
Interleukin-1 receptor-like 1 (IL1RL1)	Lithium	1	0.47	4.5e-03	1.46	2.3e-01	1.0e+00
Interleukin-1 receptor antagonist protein (IL-1ra)	Anticonvulsant mood stabilizers	1	0.23	2.0e-03	0.66	4.2e-01	1.0e+00
Interleukin-1 receptor antagonist protein (IL-1ra)	Antidepressants	1	1.92	1.7e-02	5.56	1.9e-02	1.0e+00
Interleukin-1 receptor antagonist protein (IL-1ra)	Antipsychotics	1	2.00	1.7e-02	5.79	1.7e-02	1.0e+00
Interleukin-1 receptor antagonist protein (IL-1ra)	Lithium	1	1.12	9.7e-03	3.23	7.3e-02	1.0e+00
Interleukin-10 (IL-10)	Anticonvulsant mood stabilizers	1	0.51	4.7e-03	1.57	2.1e-01	1.0e+00
Interleukin-10 (IL-10)	Antidepressants	1	0.47	4.4e-03	1.46	2.3e-01	1.0e+00
Interleukin-10 (IL-10)	Antipsychotics	1	1.41	1.3e-02	4.37	3.7e-02	1.0e+00
Interleukin-10 (IL-10)	Lithium	1	2.44	2.3e-02	7.53	6.4e-03	1.0e+00
Interleukin-10 receptor subunit beta (IL-10RB)	Anticonvulsant mood stabilizers	1	0.03	8.8e-04	0.29	5.9e-01	1.0e+00
Interleukin-10 receptor subunit beta (IL-10RB)	Antidepressants	1	0.11	3.0e-03	0.98	3.2e-01	1.0e+00
Interleukin-10 receptor subunit beta (IL-10RB)	Antipsychotics	1	1.37	3.6e-02	11.72	7.0e-04	5.0e-01
Interleukin-10 receptor subunit beta (IL-10RB)	Lithium	1	0.00	5.8e-05	0.02	8.9e-01	1.0e+00
Interleukin-12 (IL-12)	Anticonvulsant mood stabilizers	1	0.50	3.3e-03	1.09	3.0e-01	1.0e+00
Interleukin-12 (IL-12)	Antidepressants	1	0.73	4.8e-03	1.61	2.1e-01	1.0e+00
Interleukin-12 (IL-12)	Antipsychotics	1	2.16	1.4e-02	4.76	3.0e-02	1.0e+00
Interleukin-12 (IL-12)	Lithium	1	3.81	2.5e-02	8.39	4.0e-03	1.0e+00
Interleukin-12 subunit beta (IL-12B)	Anticonvulsant mood stabilizers	1	0.76	6.2e-03	2.09	1.5e-01	1.0e+00
Interleukin-12 subunit beta (IL-12B)	Antidepressants	1	0.56	4.5e-03	1.52	2.2e-01	1.0e+00
Interleukin-12 subunit beta (IL-12B)	Antipsychotics	1	1.99	1.6e-02	5.42	2.1e-02	1.0e+00
Interleukin-12 subunit beta (IL-12B)	Lithium	1	4.31	3.5e-02	11.76	6.8e-04	4.9e-01
Interleukin-15 receptor subunit alpha (IL-15RA)	Anticonvulsant mood stabilizers	1	0.09	3.4e-03	1.07	3.0e-01	1.0e+00
Interleukin-15 receptor subunit alpha (IL-15RA)	Antidepressants	1	0.00	9.1e-05	0.03	8.7e-01	1.0e+00
Interleukin-15 receptor subunit alpha (IL-15RA)	Antipsychotics	1	0.08	3.0e-03	0.96	3.3e-01	1.0e+00
Interleukin-15 receptor subunit alpha (IL-15RA)	Lithium	1	0.01	3.5e-04	0.11	7.4e-01	1.0e+00
Interleukin-17 receptor B (IL-17RB)	Anticonvulsant mood stabilizers	1	0.20	2.1e-03	0.66	4.2e-01	1.0e+00
Interleukin-17 receptor B (IL-17RB)	Antidepressants	1	0.49	5.0e-03	1.59	2.1e-01	1.0e+00
Interleukin-17 receptor B (IL-17RB)	Antipsychotics	1	0.31	3.1e-03	1.00	3.2e-01	1.0e+00
Interleukin-17 receptor B (IL-17RB)	Lithium	1	0.03	3.5e-04	0.11	7.4e-01	1.0e+00
Interleukin-17A (IL-17A)	Anticonvulsant mood stabilizers	1	0.12	2.5e-03	0.54	4.6e-01	1.0e+00
Interleukin-17A (IL-17A)	Antidepressants	1	0.11	2.4e-03	0.52	4.7e-01	1.0e+00
Interleukin-17A (IL-17A)	Antipsychotics	1	0.52	1.1e-02	2.46	1.2e-01	1.0e+00
Interleukin-17A (IL-17A)	Lithium	1	0.12	2.5e-03	0.56	4.6e-01	1.0e+00
Interleukin-17C (IL-17C)	Anticonvulsant mood stabilizers	1	0.35	3.6e-03	0.79	3.8e-01	1.0e+00
Interleukin-17C (IL-17C)	Antidepressants	1	0.13	1.3e-03	0.28	6.0e-01	1.0e+00
Interleukin-17C (IL-17C)	Antipsychotics	1	0.28	2.8e-03	0.63	4.3e-01	1.0e+00
Interleukin-17C (IL-17C)	Lithium	1	1.24	1.3e-02	2.80	9.6e-02	1.0e+00
Interleukin-18 (IL-18)	Anticonvulsant mood stabilizers	1	0.00	3.9e-05	0.01	9.1e-01	1.0e+00
Interleukin-18 (IL-18)	Antidepressants	1	1.32	1.5e-02	4.78	3.0e-02	1.0e+00
Interleukin-18 (IL-18)	Antipsychotics	1	0.46	5.1e-03	1.67	2.0e-01	1.0e+00
Interleukin-18 (IL-18)	Lithium	1	0.05	5.1e-04	0.17	6.8e-01	1.0e+00
Interleukin-18 receptor 1 (IL-18R1)	Anticonvulsant mood stabilizers	1	0.03	5.0e-04	0.16	6.9e-01	1.0e+00
Interleukin-18 receptor 1 (IL-18R1)	Antidepressants	1	0.36	7.0e-03	2.25	1.3e-01	1.0e+00
Interleukin-18 receptor 1 (IL-18R1)	Antipsychotics	1	0.20	4.0e-03	1.27	2.6e-01	1.0e+00
Interleukin-18 receptor 1 (IL-18R1)	Lithium	1	0.01	1.8e-04	0.06	8.1e-01	1.0e+00
Interleukin-27 subunit alpha (IL27-A)	Anticonvulsant mood stabilizers	1	0.03	1.1e-03	0.36	5.5e-01	1.0e+00
Interleukin-27 subunit alpha (IL27-A)	Antidepressants	1	0.00	1.0e-04	0.03	8.6e-01	1.0e+00
Interleukin-27 subunit alpha (IL27-A)	Antipsychotics	1	0.04	1.3e-03	0.42	5.2e-01	1.0e+00
Interleukin-27 subunit alpha (IL27-A)	Lithium	1	0.07	2.3e-03	0.75	3.9e-01	1.0e+00
Interleukin-6 (IL-6)	Anticonvulsant mood stabilizers	1	0.86	3.3e-03	1.09	3.0e-01	1.0e+00
Interleukin-6 (IL-6)	Antidepressants	1	3.91	1.5e-02	4.97	2.6e-02	1.0e+00
Interleukin-6 (IL-6)	Antipsychotics	1	4.40	1.7e-02	5.59	1.9e-02	1.0e+00
Interleukin-6 (IL-6)	Lithium	1	0.56	2.2e-03	0.71	4.0e-01	1.0e+00
Interleukin-6 receptor subunit alpha (IL-6RA)	Anticonvulsant mood stabilizers	1	0.35	9.7e-03	3.16	7.6e-02	1.0e+00
Interleukin-6 receptor subunit alpha (IL-6RA)	Antidepressants	1	0.13	3.5e-03	1.15	2.8e-01	1.0e+00
Interleukin-6 receptor subunit alpha (IL-6RA)	Antipsychotics	1	0.00	2.3e-05	0.01	9.3e-01	1.0e+00
Interleukin-6 receptor subunit alpha (IL-6RA)	Lithium	1	0.48	1.3e-02	4.35	3.8e-02	1.0e+00
Interleukin-7 (IL-7)	Anticonvulsant mood stabilizers	1	0.19	2.6e-03	0.82	3.7e-01	1.0e+00
Interleukin-7 (IL-7)	Antidepressants	1	0.16	2.0e-03	0.65	4.2e-01	1.0e+00
Interleukin-7 (IL-7)	Antipsychotics	1	0.04	5.3e-04	0.17	6.8e-01	1.0e+00
Interleukin-7 (IL-7)	Lithium	1	0.48	6.3e-03	2.00	1.6e-01	1.0e+00
Interleukin-8 (IL-8)	Anticonvulsant mood stabilizers	1	0.36	4.5e-03	1.45	2.3e-01	1.0e+00
Interleukin-8 (IL-8)	Antidepressants	1	0.58	7.1e-03	2.31	1.3e-01	1.0e+00
Interleukin-8 (IL-8)	Antipsychotics	1	0.04	4.3e-04	0.14	7.1e-01	1.0e+00
Interleukin-8 (IL-8)	Lithium	1	0.13	1.7e-03	0.54	4.6e-01	1.0e+00
Interstitial collagenase (MMP-1)	Anticonvulsant mood stabilizers	1	0.26	1.0e-03	0.33	5.7e-01	1.0e+00
Interstitial collagenase (MMP-1)	Antidepressants	1	0.60	2.3e-03	0.76	3.8e-01	1.0e+00
Interstitial collagenase (MMP-1)	Antipsychotics	1	0.03	1.2e-04	0.04	8.4e-01	1.0e+00
Interstitial collagenase (MMP-1)	Lithium	1	5.06	2.0e-02	6.40	1.2e-02	1.0e+00
Kallikrein-11 (hK11)	Anticonvulsant mood stabilizers	1	0.00	2.2e-06	0.00	9.8e-01	1.0e+00
Kallikrein-11 (hK11)	Antidepressants	1	0.00	2.9e-05	0.01	9.2e-01	1.0e+00
Kallikrein-11 (hK11)	Antipsychotics	1	0.01	2.7e-04	0.09	7.7e-01	1.0e+00
Kallikrein-11 (hK11)	Lithium	1	0.22	7.4e-03	2.39	1.2e-01	1.0e+00
Kallikrein-6 (KLK6)	Anticonvulsant mood stabilizers	1	0.38	9.5e-03	3.36	6.8e-02	1.0e+00
Kallikrein-6 (KLK6)	Antidepressants	1	0.21	5.3e-03	1.86	1.7e-01	1.0e+00
Kallikrein-6 (KLK6)	Antipsychotics	1	0.07	1.8e-03	0.64	4.2e-01	1.0e+00
Kallikrein-6 (KLK6)	Lithium	1	3.28	8.2e-02	28.95	1.4e-07	1.0e-04
Kit ligand (SCF)	Anticonvulsant mood stabilizers	1	0.25	4.8e-03	1.56	2.1e-01	1.0e+00
Kit ligand (SCF)	Antidepressants	1	0.12	2.3e-03	0.75	3.9e-01	1.0e+00
Kit ligand (SCF)	Antipsychotics	1	0.14	2.7e-03	0.86	3.5e-01	1.0e+00
Kit ligand (SCF)	Lithium	1	0.01	1.3e-04	0.04	8.4e-01	1.0e+00
Leptin (LEP)	Anticonvulsant mood stabilizers	1	0.01	3.3e-05	0.01	9.2e-01	1.0e+00
Leptin (LEP)	Antidepressants	1	2.29	5.8e-03	1.95	1.6e-01	1.0e+00
Leptin (LEP)	Antipsychotics	1	18.26	4.6e-02	15.56	9.8e-05	7.0e-02
Leptin (LEP)	Lithium	1	0.16	4.0e-04	0.14	7.1e-01	1.0e+00
Leukemia inhibitory factor receptor (LIF-R)	Anticonvulsant mood stabilizers	1	0.01	4.8e-04	0.16	6.9e-01	1.0e+00
Leukemia inhibitory factor receptor (LIF-R)	Antidepressants	1	0.29	1.2e-02	3.77	5.3e-02	1.0e+00
Leukemia inhibitory factor receptor (LIF-R)	Antipsychotics	1	0.44	1.7e-02	5.66	1.8e-02	1.0e+00
Leukemia inhibitory factor receptor (LIF-R)	Lithium	1	0.03	1.1e-03	0.37	5.4e-01	1.0e+00
Leukocyte immunoglobulin-like receptor subfamily B member 4 (ILT-3)	Anticonvulsant mood stabilizers	1	0.55	8.9e-03	2.94	8.7e-02	1.0e+00
Leukocyte immunoglobulin-like receptor subfamily B member 4 (ILT-3)	Antidepressants	1	1.40	2.3e-02	7.45	6.7e-03	1.0e+00
Leukocyte immunoglobulin-like receptor subfamily B member 4 (ILT-3)	Antipsychotics	1	0.42	6.8e-03	2.23	1.4e-01	1.0e+00
Leukocyte immunoglobulin-like receptor subfamily B member 4 (ILT-3)	Lithium	1	0.14	2.3e-03	0.76	3.8e-01	1.0e+00
Lipopolysaccharide-induced tumor necrosis factor-alpha factor (LITAF)	Anticonvulsant mood stabilizers	1	1.08	1.5e-02	5.16	2.4e-02	1.0e+00
Lipopolysaccharide-induced tumor necrosis factor-alpha factor (LITAF)	Antidepressants	1	0.23	3.3e-03	1.12	2.9e-01	1.0e+00
Lipopolysaccharide-induced tumor necrosis factor-alpha factor (LITAF)	Antipsychotics	1	3.44	4.8e-02	16.48	6.2e-05	4.4e-02
Lipopolysaccharide-induced tumor necrosis factor-alpha factor (LITAF)	Lithium	1	0.27	3.8e-03	1.30	2.5e-01	1.0e+00
Lymphotoxin-alpha (TNFB)	Anticonvulsant mood stabilizers	1	0.19	2.9e-03	0.93	3.3e-01	1.0e+00
Lymphotoxin-alpha (TNFB)	Antidepressants	1	0.18	2.8e-03	0.90	3.4e-01	1.0e+00
Lymphotoxin-alpha (TNFB)	Antipsychotics	1	0.83	1.2e-02	4.04	4.5e-02	1.0e+00
Lymphotoxin-alpha (TNFB)	Lithium	1	0.86	1.3e-02	4.21	4.1e-02	1.0e+00
Macrophage colony-stimulating factor 1 (CSF-1)	Anticonvulsant mood stabilizers	1	0.01	6.5e-04	0.21	6.5e-01	1.0e+00
Macrophage colony-stimulating factor 1 (CSF-1)	Antidepressants	1	0.04	2.9e-03	0.94	3.3e-01	1.0e+00
Macrophage colony-stimulating factor 1 (CSF-1)	Antipsychotics	1	0.08	5.3e-03	1.69	1.9e-01	1.0e+00
Macrophage colony-stimulating factor 1 (CSF-1)	Lithium	1	0.02	1.1e-03	0.37	5.5e-01	1.0e+00
Macrophage metalloelastase (MME)	Anticonvulsant mood stabilizers	1	1.60	9.4e-03	3.09	8.0e-02	1.0e+00
Macrophage metalloelastase (MME)	Antidepressants	1	0.86	5.1e-03	1.67	2.0e-01	1.0e+00
Macrophage metalloelastase (MME)	Antipsychotics	1	0.10	5.8e-04	0.19	6.6e-01	1.0e+00
Macrophage metalloelastase (MME)	Lithium	1	2.69	1.6e-02	5.19	2.3e-02	1.0e+00
Matrilysin (MMP-7)	Anticonvulsant mood stabilizers	1	0.14	2.0e-03	0.79	3.8e-01	1.0e+00
Matrilysin (MMP-7)	Antidepressants	1	0.19	2.5e-03	1.02	3.1e-01	1.0e+00
Matrilysin (MMP-7)	Antipsychotics	1	0.29	3.9e-03	1.58	2.1e-01	1.0e+00
Matrilysin (MMP-7)	Lithium	1	14.46	2.0e-01	79.75	3.5e-17	2.5e-14
Melanoma-derived growth regulatory protein (MIA)	Anticonvulsant mood stabilizers	1	0.48	9.9e-03	3.23	7.3e-02	1.0e+00
Melanoma-derived growth regulatory protein (MIA)	Antidepressants	1	0.04	7.8e-04	0.26	6.1e-01	1.0e+00
Melanoma-derived growth regulatory protein (MIA)	Antipsychotics	1	0.20	4.1e-03	1.33	2.5e-01	1.0e+00
Melanoma-derived growth regulatory protein (MIA)	Lithium	1	0.57	1.2e-02	3.83	5.1e-02	1.0e+00
MHC class I polypeptide-related sequence A (MIC-A)	Anticonvulsant mood stabilizers	1	2.57	3.9e-03	1.25	2.6e-01	1.0e+00
MHC class I polypeptide-related sequence A (MIC-A)	Antidepressants	1	6.24	9.5e-03	3.04	8.2e-02	1.0e+00
MHC class I polypeptide-related sequence A (MIC-A)	Antipsychotics	1	0.05	7.8e-05	0.03	8.7e-01	1.0e+00
MHC class I polypeptide-related sequence A (MIC-A)	Lithium	1	0.03	3.8e-05	0.01	9.1e-01	1.0e+00
Midkine (MK)	Anticonvulsant mood stabilizers	1	0.02	2.5e-04	0.08	7.8e-01	1.0e+00
Midkine (MK)	Antidepressants	1	0.64	9.4e-03	3.02	8.3e-02	1.0e+00
Midkine (MK)	Antipsychotics	1	0.01	2.2e-04	0.07	7.9e-01	1.0e+00
Midkine (MK)	Lithium	1	0.00	1.1e-05	0.00	9.5e-01	1.0e+00
Mucin-16 (CA-125)	Anticonvulsant mood stabilizers	1	0.69	3.6e-03	1.18	2.8e-01	1.0e+00
Mucin-16 (CA-125)	Antidepressants	1	0.10	5.4e-04	0.18	6.8e-01	1.0e+00
Mucin-16 (CA-125)	Antipsychotics	1	1.82	9.6e-03	3.09	8.0e-02	1.0e+00
Mucin-16 (CA-125)	Lithium	1	0.00	1.4e-05	0.00	9.5e-01	1.0e+00
Myeloperoxidase (MPO)	Anticonvulsant mood stabilizers	1	0.09	3.5e-03	1.12	2.9e-01	1.0e+00
Myeloperoxidase (MPO)	Antidepressants	1	0.01	3.4e-04	0.11	7.4e-01	1.0e+00
Myeloperoxidase (MPO)	Antipsychotics	1	0.04	1.5e-03	0.48	4.9e-01	1.0e+00
Myeloperoxidase (MPO)	Lithium	1	0.01	3.1e-04	0.10	7.5e-01	1.0e+00
Myoglobin (MB)	Anticonvulsant mood stabilizers	1	3.53	3.8e-02	12.66	4.3e-04	3.1e-01
Myoglobin (MB)	Antidepressants	1	0.14	1.5e-03	0.51	4.8e-01	1.0e+00
Myoglobin (MB)	Antipsychotics	1	0.01	1.4e-04	0.05	8.3e-01	1.0e+00
Myoglobin (MB)	Lithium	1	0.64	6.9e-03	2.31	1.3e-01	1.0e+00
NAD-dependent protein deacetylase sirtuin-2 (SIRT2)	Anticonvulsant mood stabilizers	1	0.07	9.7e-04	0.31	5.8e-01	1.0e+00
NAD-dependent protein deacetylase sirtuin-2 (SIRT2)	Antidepressants	1	0.00	1.1e-05	0.00	9.5e-01	1.0e+00
NAD-dependent protein deacetylase sirtuin-2 (SIRT2)	Antipsychotics	1	0.04	4.8e-04	0.15	7.0e-01	1.0e+00
NAD-dependent protein deacetylase sirtuin-2 (SIRT2)	Lithium	1	0.52	6.8e-03	2.17	1.4e-01	1.0e+00
Natural killer cell receptor 2B4 (CD244)	Anticonvulsant mood stabilizers	1	1.29	4.0e-02	13.29	3.1e-04	2.2e-01
Natural killer cell receptor 2B4 (CD244)	Antidepressants	1	0.02	6.0e-04	0.20	6.6e-01	1.0e+00
Natural killer cell receptor 2B4 (CD244)	Antipsychotics	1	0.00	1.4e-04	0.05	8.3e-01	1.0e+00
Natural killer cell receptor 2B4 (CD244)	Lithium	1	0.00	1.1e-04	0.04	8.5e-01	1.0e+00
Neurotrophin-3 (NT-3)	Anticonvulsant mood stabilizers	1	0.37	6.9e-03	2.20	1.4e-01	1.0e+00
Neurotrophin-3 (NT-3)	Antidepressants	1	0.07	1.3e-03	0.42	5.2e-01	1.0e+00
Neurotrophin-3 (NT-3)	Antipsychotics	1	0.00	5.1e-05	0.02	9.0e-01	1.0e+00
Neurotrophin-3 (NT-3)	Lithium	1	0.00	2.0e-05	0.01	9.4e-01	1.0e+00
NF-kappa-B essential modulator (NEMO)	Anticonvulsant mood stabilizers	1	0.25	2.6e-03	0.86	3.5e-01	1.0e+00
NF-kappa-B essential modulator (NEMO)	Antidepressants	1	0.14	1.5e-03	0.49	4.8e-01	1.0e+00
NF-kappa-B essential modulator (NEMO)	Antipsychotics	1	0.56	5.8e-03	1.93	1.7e-01	1.0e+00
NF-kappa-B essential modulator (NEMO)	Lithium	1	3.69	3.8e-02	12.60	4.4e-04	3.2e-01
NT-3 growth factor receptor (NTRK3)	Anticonvulsant mood stabilizers	1	0.20	6.5e-03	2.11	1.5e-01	1.0e+00
NT-3 growth factor receptor (NTRK3)	Antidepressants	1	0.09	2.9e-03	0.93	3.4e-01	1.0e+00
NT-3 growth factor receptor (NTRK3)	Antipsychotics	1	0.25	8.3e-03	2.68	1.0e-01	1.0e+00
NT-3 growth factor receptor (NTRK3)	Lithium	1	0.04	1.4e-03	0.47	5.0e-01	1.0e+00
NT-pro-BNP (NT-pro-BNP)	Anticonvulsant mood stabilizers	1	0.30	1.0e-03	0.32	5.7e-01	1.0e+00
NT-pro-BNP (NT-pro-BNP)	Antidepressants	1	2.33	7.9e-03	2.55	1.1e-01	1.0e+00
NT-pro-BNP (NT-pro-BNP)	Antipsychotics	1	0.29	1.0e-03	0.32	5.7e-01	1.0e+00
NT-pro-BNP (NT-pro-BNP)	Lithium	1	0.03	1.1e-04	0.04	8.5e-01	1.0e+00
Oncostatin-M (OSM)	Anticonvulsant mood stabilizers	1	0.01	8.3e-05	0.03	8.7e-01	1.0e+00
Oncostatin-M (OSM)	Antidepressants	1	0.06	3.3e-04	0.11	7.5e-01	1.0e+00
Oncostatin-M (OSM)	Antipsychotics	1	1.48	8.6e-03	2.77	9.7e-02	1.0e+00
Oncostatin-M (OSM)	Lithium	1	1.15	6.7e-03	2.16	1.4e-01	1.0e+00
Oxidized low-density lipoprotein receptor 1 (LOX-1)	Anticonvulsant mood stabilizers	1	0.16	2.2e-03	0.72	4.0e-01	1.0e+00
Oxidized low-density lipoprotein receptor 1 (LOX-1)	Antidepressants	1	0.11	1.5e-03	0.51	4.8e-01	1.0e+00
Oxidized low-density lipoprotein receptor 1 (LOX-1)	Antipsychotics	1	0.77	1.0e-02	3.40	6.6e-02	1.0e+00
Oxidized low-density lipoprotein receptor 1 (LOX-1)	Lithium	1	1.99	2.7e-02	8.79	3.3e-03	1.0e+00
P-selectin glycoprotein ligand 1 (PSGL-1)	Anticonvulsant mood stabilizers	1	0.06	9.9e-03	3.18	7.5e-02	1.0e+00
P-selectin glycoprotein ligand 1 (PSGL-1)	Antidepressants	1	0.00	1.6e-05	0.01	9.4e-01	1.0e+00
P-selectin glycoprotein ligand 1 (PSGL-1)	Antipsychotics	1	0.00	1.8e-04	0.06	8.1e-01	1.0e+00
P-selectin glycoprotein ligand 1 (PSGL-1)	Lithium	1	0.02	4.0e-03	1.28	2.6e-01	1.0e+00
Pappalysin-1 (PAPPA)	Anticonvulsant mood stabilizers	1	0.03	4.7e-04	0.15	7.0e-01	1.0e+00
Pappalysin-1 (PAPPA)	Antidepressants	1	1.64	2.2e-02	7.32	7.2e-03	1.0e+00
Pappalysin-1 (PAPPA)	Antipsychotics	1	0.00	1.8e-06	0.00	9.8e-01	1.0e+00
Pappalysin-1 (PAPPA)	Lithium	1	0.00	3.3e-05	0.01	9.2e-01	1.0e+00
Parkinson disease protein 7 (PARK7)	Anticonvulsant mood stabilizers	1	0.35	2.3e-03	0.75	3.9e-01	1.0e+00
Parkinson disease protein 7 (PARK7)	Antidepressants	1	0.21	1.4e-03	0.45	5.0e-01	1.0e+00
Parkinson disease protein 7 (PARK7)	Antipsychotics	1	0.11	7.1e-04	0.22	6.4e-01	1.0e+00
Parkinson disease protein 7 (PARK7)	Lithium	1	0.16	1.1e-03	0.33	5.6e-01	1.0e+00
Pentraxin-related protein PTX3 (PTX3)	Anticonvulsant mood stabilizers	1	0.44	7.5e-03	2.40	1.2e-01	1.0e+00
Pentraxin-related protein PTX3 (PTX3)	Antidepressants	1	0.00	2.7e-05	0.01	9.3e-01	1.0e+00
Pentraxin-related protein PTX3 (PTX3)	Antipsychotics	1	0.01	1.5e-04	0.05	8.3e-01	1.0e+00
Pentraxin-related protein PTX3 (PTX3)	Lithium	1	0.10	1.7e-03	0.56	4.6e-01	1.0e+00
Placenta growth factor (PGF)	Anticonvulsant mood stabilizers	1	0.05	2.3e-03	0.78	3.8e-01	1.0e+00
Placenta growth factor (PGF)	Antidepressants	1	0.04	1.9e-03	0.65	4.2e-01	1.0e+00
Placenta growth factor (PGF)	Antipsychotics	1	0.70	3.0e-02	10.34	1.4e-03	1.0e+00
Placenta growth factor (PGF)	Lithium	1	0.87	3.7e-02	12.85	3.9e-04	2.8e-01
Platelet-derived growth factor subunit B (PDGF subunit B)	Anticonvulsant mood stabilizers	1	0.05	1.3e-03	0.42	5.2e-01	1.0e+00
Platelet-derived growth factor subunit B (PDGF subunit B)	Antidepressants	1	0.07	1.6e-03	0.52	4.7e-01	1.0e+00
Platelet-derived growth factor subunit B (PDGF subunit B)	Antipsychotics	1	0.01	1.4e-04	0.04	8.3e-01	1.0e+00
Platelet-derived growth factor subunit B (PDGF subunit B)	Lithium	1	0.05	1.3e-03	0.43	5.1e-01	1.0e+00
Platelet endothelial cell adhesion molecule (PECAM-1)	Anticonvulsant mood stabilizers	1	0.01	2.7e-04	0.09	7.7e-01	1.0e+00
Platelet endothelial cell adhesion molecule (PECAM-1)	Antidepressants	1	0.02	7.9e-04	0.25	6.1e-01	1.0e+00
Platelet endothelial cell adhesion molecule (PECAM-1)	Antipsychotics	1	0.04	1.5e-03	0.47	4.9e-01	1.0e+00
Platelet endothelial cell adhesion molecule (PECAM-1)	Lithium	1	0.12	4.5e-03	1.46	2.3e-01	1.0e+00
Pro-adrenomedullin (AM)	Anticonvulsant mood stabilizers	1	0.02	3.0e-04	0.10	7.5e-01	1.0e+00
Pro-adrenomedullin (AM)	Antidepressants	1	0.03	4.4e-04	0.14	7.0e-01	1.0e+00
Pro-adrenomedullin (AM)	Antipsychotics	1	1.85	2.7e-02	8.97	3.0e-03	1.0e+00
Pro-adrenomedullin (AM)	Lithium	1	0.34	5.0e-03	1.64	2.0e-01	1.0e+00
Pro-epidermal growth factor (EGF)	Anticonvulsant mood stabilizers	1	0.00	3.8e-05	0.01	9.1e-01	1.0e+00
Pro-epidermal growth factor (EGF)	Antidepressants	1	0.06	6.2e-04	0.20	6.6e-01	1.0e+00
Pro-epidermal growth factor (EGF)	Antipsychotics	1	0.26	2.8e-03	0.89	3.5e-01	1.0e+00
Pro-epidermal growth factor (EGF)	Lithium	1	0.11	1.1e-03	0.36	5.5e-01	1.0e+00
Pro-interleukin-16 (IL-16)	Anticonvulsant mood stabilizers	1	0.17	3.5e-03	1.13	2.9e-01	1.0e+00
Pro-interleukin-16 (IL-16)	Antidepressants	1	0.02	3.1e-04	0.10	7.5e-01	1.0e+00
Pro-interleukin-16 (IL-16)	Antipsychotics	1	0.34	6.8e-03	2.24	1.4e-01	1.0e+00
Pro-interleukin-16 (IL-16)	Lithium	1	0.88	1.8e-02	5.78	1.7e-02	1.0e+00
Procathepsin L (CTSL1)	Anticonvulsant mood stabilizers	1	0.13	3.1e-03	1.05	3.1e-01	1.0e+00
Procathepsin L (CTSL1)	Antidepressants	1	1.60	3.8e-02	12.64	4.3e-04	3.1e-01
Procathepsin L (CTSL1)	Antipsychotics	1	0.30	7.2e-03	2.39	1.2e-01	1.0e+00
Procathepsin L (CTSL1)	Lithium	1	0.00	1.1e-04	0.04	8.5e-01	1.0e+00
Proheparin-binding EGF-like growth factor (HB-EGF)	Anticonvulsant mood stabilizers	1	0.11	1.3e-03	0.42	5.1e-01	1.0e+00
Proheparin-binding EGF-like growth factor (HB-EGF)	Antidepressants	1	0.50	6.0e-03	1.94	1.6e-01	1.0e+00
Proheparin-binding EGF-like growth factor (HB-EGF)	Antipsychotics	1	0.21	2.6e-03	0.83	3.6e-01	1.0e+00
Proheparin-binding EGF-like growth factor (HB-EGF)	Lithium	1	0.10	1.3e-03	0.40	5.3e-01	1.0e+00
Prolactin (PRL)	Anticonvulsant mood stabilizers	1	0.16	8.3e-04	0.27	6.0e-01	1.0e+00
Prolactin (PRL)	Antidepressants	1	0.36	1.8e-03	0.59	4.4e-01	1.0e+00
Prolactin (PRL)	Antipsychotics	1	4.01	2.0e-02	6.60	1.1e-02	1.0e+00
Prolactin (PRL)	Lithium	1	0.17	8.5e-04	0.28	6.0e-01	1.0e+00
Prostasin (PRSS8)	Anticonvulsant mood stabilizers	1	0.24	5.1e-03	1.64	2.0e-01	1.0e+00
Prostasin (PRSS8)	Antidepressants	1	0.07	1.5e-03	0.48	4.9e-01	1.0e+00
Prostasin (PRSS8)	Antipsychotics	1	0.03	7.0e-04	0.22	6.4e-01	1.0e+00
Prostasin (PRSS8)	Lithium	1	0.05	9.7e-04	0.31	5.8e-01	1.0e+00
Protein S100-A12 (S100A12)	Anticonvulsant mood stabilizers	1	0.04	2.5e-04	0.08	7.7e-01	1.0e+00
Protein S100-A12 (S100A12)	Antidepressants	1	0.01	3.1e-05	0.01	9.2e-01	1.0e+00
Protein S100-A12 (S100A12)	Antipsychotics	1	1.09	6.5e-03	2.16	1.4e-01	1.0e+00
Protein S100-A12 (S100A12)	Lithium	1	5.81	3.5e-02	11.55	7.6e-04	5.5e-01
Proteinase-activated receptor 1 (PAR-1)	Anticonvulsant mood stabilizers	1	0.03	1.8e-03	0.58	4.5e-01	1.0e+00
Proteinase-activated receptor 1 (PAR-1)	Antidepressants	1	0.02	1.1e-03	0.36	5.5e-01	1.0e+00
Proteinase-activated receptor 1 (PAR-1)	Antipsychotics	1	0.50	3.4e-02	11.09	9.7e-04	7.0e-01
Proteinase-activated receptor 1 (PAR-1)	Lithium	1	0.02	1.1e-03	0.38	5.4e-01	1.0e+00
Proto-oncogene tyrosine-protein kinase Src (SRC)	Anticonvulsant mood stabilizers	1	0.48	5.3e-03	1.70	1.9e-01	1.0e+00
Proto-oncogene tyrosine-protein kinase Src (SRC)	Antidepressants	1	0.00	1.3e-05	0.00	9.5e-01	1.0e+00
Proto-oncogene tyrosine-protein kinase Src (SRC)	Antipsychotics	1	0.03	3.6e-04	0.12	7.3e-01	1.0e+00
Proto-oncogene tyrosine-protein kinase Src (SRC)	Lithium	1	0.01	8.6e-05	0.03	8.7e-01	1.0e+00
Protransforming growth factor alpha (TGF-alpha)	Anticonvulsant mood stabilizers	1	0.13	1.1e-03	0.37	5.4e-01	1.0e+00
Protransforming growth factor alpha (TGF-alpha)	Antidepressants	1	0.06	5.1e-04	0.17	6.8e-01	1.0e+00
Protransforming growth factor alpha (TGF-alpha)	Antipsychotics	1	0.29	2.5e-03	0.82	3.6e-01	1.0e+00
Protransforming growth factor alpha (TGF-alpha)	Lithium	1	6.14	5.2e-02	17.33	4.1e-05	2.9e-02
Receptor tyrosine-protein kinase erbB-2 (ErbB2/HER2)	Anticonvulsant mood stabilizers	1	0.01	4.1e-04	0.13	7.2e-01	1.0e+00
Receptor tyrosine-protein kinase erbB-2 (ErbB2/HER2)	Antidepressants	1	0.05	1.8e-03	0.56	4.5e-01	1.0e+00
Receptor tyrosine-protein kinase erbB-2 (ErbB2/HER2)	Antipsychotics	1	0.22	7.1e-03	2.29	1.3e-01	1.0e+00
Receptor tyrosine-protein kinase erbB-2 (ErbB2/HER2)	Lithium	1	0.00	3.4e-07	0.00	9.9e-01	1.0e+00
Receptor tyrosine-protein kinase erbB-3 (ERBB3)	Anticonvulsant mood stabilizers	1	0.00	5.7e-06	0.00	9.7e-01	1.0e+00
Receptor tyrosine-protein kinase erbB-3 (ERBB3)	Antidepressants	1	0.41	1.8e-02	5.75	1.7e-02	1.0e+00
Receptor tyrosine-protein kinase erbB-3 (ERBB3)	Antipsychotics	1	0.01	5.0e-04	0.16	6.9e-01	1.0e+00
Receptor tyrosine-protein kinase erbB-3 (ERBB3)	Lithium	1	0.04	1.9e-03	0.61	4.4e-01	1.0e+00
Receptor tyrosine-protein kinase erbB-4 (ERBB4)	Anticonvulsant mood stabilizers	1	0.02	7.2e-04	0.24	6.3e-01	1.0e+00
Receptor tyrosine-protein kinase erbB-4 (ERBB4)	Antidepressants	1	0.01	5.7e-04	0.19	6.6e-01	1.0e+00
Receptor tyrosine-protein kinase erbB-4 (ERBB4)	Antipsychotics	1	0.36	1.4e-02	4.59	3.3e-02	1.0e+00
Receptor tyrosine-protein kinase erbB-4 (ERBB4)	Lithium	1	0.61	2.4e-02	7.82	5.5e-03	1.0e+00
Regenerating islet-derived protein 4 (REG-4)	Anticonvulsant mood stabilizers	1	0.10	1.4e-03	0.45	5.0e-01	1.0e+00
Regenerating islet-derived protein 4 (REG-4)	Antidepressants	1	0.47	6.7e-03	2.14	1.4e-01	1.0e+00
Regenerating islet-derived protein 4 (REG-4)	Antipsychotics	1	0.13	1.9e-03	0.60	4.4e-01	1.0e+00
Regenerating islet-derived protein 4 (REG-4)	Lithium	1	0.12	1.7e-03	0.53	4.7e-01	1.0e+00
Renin (REN)	Anticonvulsant mood stabilizers	1	0.03	2.4e-04	0.08	7.8e-01	1.0e+00
Renin (REN)	Antidepressants	1	0.07	6.3e-04	0.20	6.5e-01	1.0e+00
Renin (REN)	Antipsychotics	1	0.89	8.0e-03	2.59	1.1e-01	1.0e+00
Renin (REN)	Lithium	1	0.53	4.8e-03	1.55	2.1e-01	1.0e+00
Resistin (RETN)	Anticonvulsant mood stabilizers	1	0.07	9.7e-04	0.32	5.7e-01	1.0e+00
Resistin (RETN)	Antidepressants	1	0.05	7.1e-04	0.24	6.3e-01	1.0e+00
Resistin (RETN)	Antipsychotics	1	1.16	1.6e-02	5.26	2.3e-02	1.0e+00
Resistin (RETN)	Lithium	1	1.31	1.8e-02	5.91	1.6e-02	1.0e+00
Signaling lymphocytic activation molecule (SLAMF1)	Anticonvulsant mood stabilizers	1	0.38	5.2e-03	1.66	2.0e-01	1.0e+00
Signaling lymphocytic activation molecule (SLAMF1)	Antidepressants	1	0.17	2.3e-03	0.75	3.9e-01	1.0e+00
Signaling lymphocytic activation molecule (SLAMF1)	Antipsychotics	1	0.31	4.3e-03	1.37	2.4e-01	1.0e+00
Signaling lymphocytic activation molecule (SLAMF1)	Lithium	1	0.05	7.2e-04	0.23	6.3e-01	1.0e+00
Somatotropin (GH)	Anticonvulsant mood stabilizers	1	1.30	6.6e-04	0.23	6.3e-01	1.0e+00
Somatotropin (GH)	Antidepressants	1	0.04	1.9e-05	0.01	9.4e-01	1.0e+00
Somatotropin (GH)	Antipsychotics	1	97.43	5.0e-02	17.07	4.6e-05	3.3e-02
Somatotropin (GH)	Lithium	1	47.12	2.4e-02	8.26	4.3e-03	1.0e+00
Spondin-1 (SPON1)	Anticonvulsant mood stabilizers	1	0.03	1.1e-03	0.37	5.4e-01	1.0e+00
Spondin-1 (SPON1)	Antidepressants	1	0.08	3.3e-03	1.05	3.1e-01	1.0e+00
Spondin-1 (SPON1)	Antipsychotics	1	0.09	4.0e-03	1.30	2.6e-01	1.0e+00
Spondin-1 (SPON1)	Lithium	1	0.24	1.0e-02	3.34	6.9e-02	1.0e+00
STAM-binding protein (STAMBP)	Anticonvulsant mood stabilizers	1	0.01	1.9e-04	0.06	8.1e-01	1.0e+00
STAM-binding protein (STAMBP)	Antidepressants	1	0.04	9.6e-04	0.30	5.8e-01	1.0e+00
STAM-binding protein (STAMBP)	Antipsychotics	1	0.05	1.2e-03	0.38	5.4e-01	1.0e+00
STAM-binding protein (STAMBP)	Lithium	1	0.01	2.8e-04	0.09	7.7e-01	1.0e+00
Stromelysin-1 (SL-1)	Anticonvulsant mood stabilizers	1	0.89	1.0e-02	3.36	6.8e-02	1.0e+00
Stromelysin-1 (SL-1)	Antidepressants	1	0.11	1.3e-03	0.42	5.2e-01	1.0e+00
Stromelysin-1 (SL-1)	Antipsychotics	1	0.00	1.5e-06	0.00	9.8e-01	1.0e+00
Stromelysin-1 (SL-1)	Lithium	1	0.67	7.8e-03	2.52	1.1e-01	1.0e+00
Stromelysin-2 (SL-2)	Anticonvulsant mood stabilizers	1	0.14	1.0e-03	0.33	5.7e-01	1.0e+00
Stromelysin-2 (SL-2)	Antidepressants	1	0.49	3.6e-03	1.16	2.8e-01	1.0e+00
Stromelysin-2 (SL-2)	Antipsychotics	1	1.49	1.1e-02	3.54	6.1e-02	1.0e+00
Stromelysin-2 (SL-2)	Lithium	1	0.02	1.4e-04	0.04	8.3e-01	1.0e+00
Sulfotransferase 1A1 (ST1A1)	Anticonvulsant mood stabilizers	1	1.07	6.5e-03	2.08	1.5e-01	1.0e+00
Sulfotransferase 1A1 (ST1A1)	Antidepressants	1	0.01	3.2e-05	0.01	9.2e-01	1.0e+00
Sulfotransferase 1A1 (ST1A1)	Antipsychotics	1	0.21	1.3e-03	0.40	5.3e-01	1.0e+00
Sulfotransferase 1A1 (ST1A1)	Lithium	1	0.50	3.1e-03	0.98	3.2e-01	1.0e+00
T-cell differentiation antigen CD6 (CD6)	Anticonvulsant mood stabilizers	1	0.93	1.5e-02	4.85	2.8e-02	1.0e+00
T-cell differentiation antigen CD6 (CD6)	Antidepressants	1	0.21	3.4e-03	1.09	3.0e-01	1.0e+00
T-cell differentiation antigen CD6 (CD6)	Antipsychotics	1	0.08	1.3e-03	0.43	5.1e-01	1.0e+00
T-cell differentiation antigen CD6 (CD6)	Lithium	1	0.01	1.5e-04	0.05	8.3e-01	1.0e+00
T-cell surface glycoprotein CD5 (CD5)	Anticonvulsant mood stabilizers	1	0.00	6.2e-05	0.02	8.9e-01	1.0e+00
T-cell surface glycoprotein CD5 (CD5)	Antidepressants	1	0.02	6.4e-04	0.21	6.5e-01	1.0e+00
T-cell surface glycoprotein CD5 (CD5)	Antipsychotics	1	0.06	1.8e-03	0.59	4.4e-01	1.0e+00
T-cell surface glycoprotein CD5 (CD5)	Lithium	1	0.26	8.4e-03	2.70	1.0e-01	1.0e+00
Tartrate-resistant acid phosphatase type 5 (TR-AP)	Anticonvulsant mood stabilizers	1	0.14	2.5e-03	0.80	3.7e-01	1.0e+00
Tartrate-resistant acid phosphatase type 5 (TR-AP)	Antidepressants	1	0.11	2.0e-03	0.65	4.2e-01	1.0e+00
Tartrate-resistant acid phosphatase type 5 (TR-AP)	Antipsychotics	1	0.37	6.5e-03	2.13	1.5e-01	1.0e+00
Tartrate-resistant acid phosphatase type 5 (TR-AP)	Lithium	1	0.95	1.7e-02	5.48	2.0e-02	1.0e+00
Thrombomodulin (TM)	Anticonvulsant mood stabilizers	1	0.04	1.8e-03	0.59	4.4e-01	1.0e+00
Thrombomodulin (TM)	Antidepressants	1	0.04	1.9e-03	0.61	4.4e-01	1.0e+00
Thrombomodulin (TM)	Antipsychotics	1	0.18	8.0e-03	2.60	1.1e-01	1.0e+00
Thrombomodulin (TM)	Lithium	1	0.23	1.0e-02	3.29	7.1e-02	1.0e+00
Thrombopoietin (THPO)	Anticonvulsant mood stabilizers	1	0.05	7.7e-04	0.25	6.2e-01	1.0e+00
Thrombopoietin (THPO)	Antidepressants	1	0.92	1.4e-02	4.71	3.1e-02	1.0e+00
Thrombopoietin (THPO)	Antipsychotics	1	0.02	2.8e-04	0.09	7.6e-01	1.0e+00
Thrombopoietin (THPO)	Lithium	1	0.60	9.5e-03	3.08	8.0e-02	1.0e+00
Tissue-type plasminogen activator (t-PA)	Anticonvulsant mood stabilizers	1	0.00	3.5e-06	0.00	9.7e-01	1.0e+00
Tissue-type plasminogen activator (t-PA)	Antidepressants	1	0.55	2.9e-03	0.93	3.4e-01	1.0e+00
Tissue-type plasminogen activator (t-PA)	Antipsychotics	1	2.97	1.5e-02	4.98	2.6e-02	1.0e+00
Tissue-type plasminogen activator (t-PA)	Lithium	1	0.01	4.4e-05	0.01	9.0e-01	1.0e+00
Tissue factor (TF)	Anticonvulsant mood stabilizers	1	0.37	8.7e-03	2.82	9.4e-02	1.0e+00
Tissue factor (TF)	Antidepressants	1	0.03	7.2e-04	0.23	6.3e-01	1.0e+00
Tissue factor (TF)	Antipsychotics	1	0.07	1.7e-03	0.56	4.5e-01	1.0e+00
Tissue factor (TF)	Lithium	1	0.14	3.2e-03	1.05	3.1e-01	1.0e+00
Transforming growth factor beta-1 proprotein (LAP TGF-beta-1)	Anticonvulsant mood stabilizers	1	0.13	2.7e-03	0.87	3.5e-01	1.0e+00
Transforming growth factor beta-1 proprotein (LAP TGF-beta-1)	Antidepressants	1	0.19	3.9e-03	1.24	2.7e-01	1.0e+00
Transforming growth factor beta-1 proprotein (LAP TGF-beta-1)	Antipsychotics	1	0.26	5.3e-03	1.70	1.9e-01	1.0e+00
Transforming growth factor beta-1 proprotein (LAP TGF-beta-1)	Lithium	1	0.02	3.8e-04	0.12	7.3e-01	1.0e+00
Tumor necrosis factor ligand superfamily member 10 (TRAIL)	Anticonvulsant mood stabilizers	1	0.20	7.5e-03	2.43	1.2e-01	1.0e+00
Tumor necrosis factor ligand superfamily member 10 (TRAIL)	Antidepressants	1	0.02	5.7e-04	0.18	6.7e-01	1.0e+00
Tumor necrosis factor ligand superfamily member 10 (TRAIL)	Antipsychotics	1	0.08	3.1e-03	1.01	3.1e-01	1.0e+00
Tumor necrosis factor ligand superfamily member 10 (TRAIL)	Lithium	1	0.01	4.0e-04	0.13	7.2e-01	1.0e+00
Tumor necrosis factor ligand superfamily member 11 (TRANCE)	Anticonvulsant mood stabilizers	1	0.01	5.1e-05	0.02	8.9e-01	1.0e+00
Tumor necrosis factor ligand superfamily member 11 (TRANCE)	Antidepressants	1	2.89	2.1e-02	7.57	6.3e-03	1.0e+00
Tumor necrosis factor ligand superfamily member 11 (TRANCE)	Antipsychotics	1	10.63	7.8e-02	27.79	2.5e-07	1.8e-04
Tumor necrosis factor ligand superfamily member 11 (TRANCE)	Lithium	1	1.16	8.5e-03	3.03	8.2e-02	1.0e+00
Tumor necrosis factor ligand superfamily member 12 (TWEAK)	Anticonvulsant mood stabilizers	1	0.38	1.3e-02	4.23	4.1e-02	1.0e+00
Tumor necrosis factor ligand superfamily member 12 (TWEAK)	Antidepressants	1	0.02	6.7e-04	0.22	6.4e-01	1.0e+00
Tumor necrosis factor ligand superfamily member 12 (TWEAK)	Antipsychotics	1	0.02	5.3e-04	0.17	6.8e-01	1.0e+00
Tumor necrosis factor ligand superfamily member 12 (TWEAK)	Lithium	1	0.42	1.4e-02	4.67	3.1e-02	1.0e+00
Tumor necrosis factor ligand superfamily member 13B (BAFF)	Anticonvulsant mood stabilizers	1	0.20	4.5e-03	1.45	2.3e-01	1.0e+00
Tumor necrosis factor ligand superfamily member 13B (BAFF)	Antidepressants	1	0.13	3.0e-03	0.97	3.3e-01	1.0e+00
Tumor necrosis factor ligand superfamily member 13B (BAFF)	Antipsychotics	1	0.01	2.8e-04	0.09	7.7e-01	1.0e+00
Tumor necrosis factor ligand superfamily member 13B (BAFF)	Lithium	1	0.09	2.0e-03	0.65	4.2e-01	1.0e+00
Tumor necrosis factor ligand superfamily member 14 (TNFSF14)	Anticonvulsant mood stabilizers	1	0.00	1.7e-05	0.01	9.4e-01	1.0e+00
Tumor necrosis factor ligand superfamily member 14 (TNFSF14)	Antidepressants	1	0.02	2.6e-04	0.09	7.7e-01	1.0e+00
Tumor necrosis factor ligand superfamily member 14 (TNFSF14)	Antipsychotics	1	1.32	1.6e-02	5.40	2.1e-02	1.0e+00
Tumor necrosis factor ligand superfamily member 14 (TNFSF14)	Lithium	1	0.63	7.8e-03	2.57	1.1e-01	1.0e+00
Tumor necrosis factor ligand superfamily member 6 (FASLG)	Anticonvulsant mood stabilizers	1	0.06	9.4e-04	0.30	5.8e-01	1.0e+00
Tumor necrosis factor ligand superfamily member 6 (FASLG)	Antidepressants	1	0.00	2.1e-05	0.01	9.4e-01	1.0e+00
Tumor necrosis factor ligand superfamily member 6 (FASLG)	Antipsychotics	1	0.05	7.6e-04	0.24	6.2e-01	1.0e+00
Tumor necrosis factor ligand superfamily member 6 (FASLG)	Lithium	1	0.07	1.1e-03	0.34	5.6e-01	1.0e+00
Tumor necrosis factor receptor superfamily member 10B (TRAIL-R2)	Anticonvulsant mood stabilizers	1	0.43	1.3e-02	4.47	3.5e-02	1.0e+00
Tumor necrosis factor receptor superfamily member 10B (TRAIL-R2)	Antidepressants	1	0.21	6.4e-03	2.23	1.4e-01	1.0e+00
Tumor necrosis factor receptor superfamily member 10B (TRAIL-R2)	Antipsychotics	1	0.30	9.2e-03	3.18	7.5e-02	1.0e+00
Tumor necrosis factor receptor superfamily member 10B (TRAIL-R2)	Lithium	1	1.76	5.3e-02	18.50	2.3e-05	1.6e-02
Tumor necrosis factor receptor superfamily member 11B (OPG)	Anticonvulsant mood stabilizers	1	0.09	2.1e-03	0.69	4.1e-01	1.0e+00
Tumor necrosis factor receptor superfamily member 11B (OPG)	Antidepressants	1	0.74	1.8e-02	6.03	1.5e-02	1.0e+00
Tumor necrosis factor receptor superfamily member 11B (OPG)	Antipsychotics	1	1.03	2.5e-02	8.35	4.1e-03	1.0e+00
Tumor necrosis factor receptor superfamily member 11B (OPG)	Lithium	1	0.27	6.6e-03	2.23	1.4e-01	1.0e+00
Tumor necrosis factor receptor superfamily member 1A (TNF-R1)	Anticonvulsant mood stabilizers	1	0.06	2.4e-03	0.84	3.6e-01	1.0e+00
Tumor necrosis factor receptor superfamily member 1A (TNF-R1)	Antidepressants	1	0.00	1.1e-04	0.04	8.5e-01	1.0e+00
Tumor necrosis factor receptor superfamily member 1A (TNF-R1)	Antipsychotics	1	0.88	3.8e-02	13.26	3.2e-04	2.3e-01
Tumor necrosis factor receptor superfamily member 1A (TNF-R1)	Lithium	1	0.91	3.9e-02	13.67	2.6e-04	1.8e-01
Tumor necrosis factor receptor superfamily member 1B (TNF-R2)	Anticonvulsant mood stabilizers	1	0.03	6.4e-04	0.22	6.4e-01	1.0e+00
Tumor necrosis factor receptor superfamily member 1B (TNF-R2)	Antidepressants	1	0.14	3.5e-03	1.21	2.7e-01	1.0e+00
Tumor necrosis factor receptor superfamily member 1B (TNF-R2)	Antipsychotics	1	0.97	2.4e-02	8.23	4.4e-03	1.0e+00
Tumor necrosis factor receptor superfamily member 1B (TNF-R2)	Lithium	1	1.51	3.8e-02	12.84	3.9e-04	2.8e-01
Tumor necrosis factor receptor superfamily member 4 (TNFRSF4)	Anticonvulsant mood stabilizers	1	0.01	1.2e-04	0.04	8.4e-01	1.0e+00
Tumor necrosis factor receptor superfamily member 4 (TNFRSF4)	Antidepressants	1	0.06	8.4e-04	0.28	6.0e-01	1.0e+00
Tumor necrosis factor receptor superfamily member 4 (TNFRSF4)	Antipsychotics	1	2.31	3.1e-02	10.03	1.7e-03	1.0e+00
Tumor necrosis factor receptor superfamily member 4 (TNFRSF4)	Lithium	1	0.14	1.8e-03	0.60	4.4e-01	1.0e+00
Tumor necrosis factor receptor superfamily member 5 (CD40)	Anticonvulsant mood stabilizers	1	0.01	5.9e-04	0.19	6.6e-01	1.0e+00
Tumor necrosis factor receptor superfamily member 5 (CD40)	Antidepressants	1	0.09	4.0e-03	1.31	2.5e-01	1.0e+00
Tumor necrosis factor receptor superfamily member 5 (CD40)	Antipsychotics	1	0.53	2.4e-02	7.76	5.7e-03	1.0e+00
Tumor necrosis factor receptor superfamily member 5 (CD40)	Lithium	1	0.07	3.2e-03	1.07	3.0e-01	1.0e+00
Tumor necrosis factor receptor superfamily member 6 (FAS)	Anticonvulsant mood stabilizers	1	0.02	6.3e-04	0.20	6.5e-01	1.0e+00
Tumor necrosis factor receptor superfamily member 6 (FAS)	Antidepressants	1	0.01	2.3e-04	0.07	7.9e-01	1.0e+00
Tumor necrosis factor receptor superfamily member 6 (FAS)	Antipsychotics	1	0.34	1.0e-02	3.32	6.9e-02	1.0e+00
Tumor necrosis factor receptor superfamily member 6 (FAS)	Lithium	1	0.40	1.2e-02	3.89	5.0e-02	1.0e+00
Tumor necrosis factor receptor superfamily member 9 (TNFRSF9)	Anticonvulsant mood stabilizers	1	0.02	4.3e-04	0.15	7.0e-01	1.0e+00
Tumor necrosis factor receptor superfamily member 9 (TNFRSF9)	Antidepressants	1	0.01	2.0e-04	0.07	7.9e-01	1.0e+00
Tumor necrosis factor receptor superfamily member 9 (TNFRSF9)	Antipsychotics	1	0.96	1.9e-02	6.43	1.2e-02	1.0e+00
Tumor necrosis factor receptor superfamily member 9 (TNFRSF9)	Lithium	1	2.67	5.2e-02	17.85	3.1e-05	2.2e-02
Tyrosine-protein kinase Lyn (LYN)	Anticonvulsant mood stabilizers	1	0.26	1.0e-02	2.22	1.4e-01	1.0e+00
Tyrosine-protein kinase Lyn (LYN)	Antidepressants	1	0.02	8.3e-04	0.18	6.7e-01	1.0e+00
Tyrosine-protein kinase Lyn (LYN)	Antipsychotics	1	0.03	1.3e-03	0.28	6.0e-01	1.0e+00
Tyrosine-protein kinase Lyn (LYN)	Lithium	1	0.15	5.8e-03	1.29	2.6e-01	1.0e+00
Tyrosine-protein phosphatase non-receptor type 22 (PTPN22)	Anticonvulsant mood stabilizers	1	0.10	7.1e-04	0.23	6.3e-01	1.0e+00
Tyrosine-protein phosphatase non-receptor type 22 (PTPN22)	Antidepressants	1	0.08	5.8e-04	0.19	6.6e-01	1.0e+00
Tyrosine-protein phosphatase non-receptor type 22 (PTPN22)	Antipsychotics	1	1.09	8.1e-03	2.66	1.0e-01	1.0e+00
Tyrosine-protein phosphatase non-receptor type 22 (PTPN22)	Lithium	1	3.26	2.4e-02	7.99	5.0e-03	1.0e+00
Urokinase-type plasminogen activator (uPA)	Anticonvulsant mood stabilizers	1	0.06	2.4e-03	0.77	3.8e-01	1.0e+00
Urokinase-type plasminogen activator (uPA)	Antidepressants	1	0.22	9.1e-03	2.92	8.9e-02	1.0e+00
Urokinase-type plasminogen activator (uPA)	Antipsychotics	1	0.08	3.4e-03	1.08	3.0e-01	1.0e+00
Urokinase-type plasminogen activator (uPA)	Lithium	1	0.02	8.3e-04	0.27	6.1e-01	1.0e+00
Urokinase plasminogen activator surface receptor (uPAR)	Anticonvulsant mood stabilizers	1	0.00	1.3e-07	0.00	9.9e-01	1.0e+00
Urokinase plasminogen activator surface receptor (uPAR)	Antidepressants	1	0.07	3.2e-03	1.02	3.1e-01	1.0e+00
Urokinase plasminogen activator surface receptor (uPAR)	Antipsychotics	1	0.07	3.2e-03	1.02	3.1e-01	1.0e+00
Urokinase plasminogen activator surface receptor (uPAR)	Lithium	1	0.07	3.4e-03	1.10	3.0e-01	1.0e+00
Vascular endothelial growth factor A (VEGF-A)	Anticonvulsant mood stabilizers	1	0.89	1.0e-02	3.32	7.0e-02	1.0e+00
Vascular endothelial growth factor A (VEGF-A)	Antidepressants	1	0.45	5.1e-03	1.67	2.0e-01	1.0e+00
Vascular endothelial growth factor A (VEGF-A)	Antipsychotics	1	0.17	1.9e-03	0.63	4.3e-01	1.0e+00
Vascular endothelial growth factor A (VEGF-A)	Lithium	1	0.01	1.6e-04	0.05	8.2e-01	1.0e+00
Vascular endothelial growth factor D (VEGF-D)	Anticonvulsant mood stabilizers	1	0.01	1.1e-04	0.04	8.5e-01	1.0e+00
Vascular endothelial growth factor D (VEGF-D)	Antidepressants	1	0.00	4.1e-05	0.01	9.1e-01	1.0e+00
Vascular endothelial growth factor D (VEGF-D)	Antipsychotics	1	0.67	1.1e-02	3.59	5.9e-02	1.0e+00
Vascular endothelial growth factor D (VEGF-D)	Lithium	1	0.17	2.8e-03	0.92	3.4e-01	1.0e+00
Vascular endothelial growth factor receptor 2 (VEGFR-2)	Anticonvulsant mood stabilizers	1	0.04	1.5e-03	0.48	4.9e-01	1.0e+00
Vascular endothelial growth factor receptor 2 (VEGFR-2)	Antidepressants	1	0.01	1.9e-04	0.06	8.1e-01	1.0e+00
Vascular endothelial growth factor receptor 2 (VEGFR-2)	Antipsychotics	1	0.01	3.2e-04	0.10	7.5e-01	1.0e+00
Vascular endothelial growth factor receptor 2 (VEGFR-2)	Lithium	1	0.33	1.2e-02	3.82	5.2e-02	1.0e+00
Vimentin (VIM)	Anticonvulsant mood stabilizers	1	0.65	5.9e-03	1.94	1.6e-01	1.0e+00
Vimentin (VIM)	Antidepressants	1	0.04	3.9e-04	0.13	7.2e-01	1.0e+00
Vimentin (VIM)	Antipsychotics	1	1.10	9.9e-03	3.26	7.2e-02	1.0e+00
Vimentin (VIM)	Lithium	1	2.69	2.4e-02	7.95	5.1e-03	1.0e+00
WAP four-disulfide core domain protein 2 (HE4)	Anticonvulsant mood stabilizers	1	0.05	1.2e-03	0.38	5.4e-01	1.0e+00
WAP four-disulfide core domain protein 2 (HE4)	Antidepressants	1	0.00	7.6e-06	0.00	9.6e-01	1.0e+00
WAP four-disulfide core domain protein 2 (HE4)	Antipsychotics	1	0.01	2.4e-04	0.08	7.8e-01	1.0e+00
WAP four-disulfide core domain protein 2 (HE4)	Lithium	1	0.46	1.1e-02	3.46	6.4e-02	1.0e+00
Xaa-Pro aminopeptidase 2 (mAmP)	Anticonvulsant mood stabilizers	1	0.13	3.3e-04	0.11	7.4e-01	1.0e+00
Xaa-Pro aminopeptidase 2 (mAmP)	Antidepressants	1	4.57	1.1e-02	3.64	5.7e-02	1.0e+00
Xaa-Pro aminopeptidase 2 (mAmP)	Antipsychotics	1	0.05	1.1e-04	0.04	8.5e-01	1.0e+00
Xaa-Pro aminopeptidase 2 (mAmP)	Lithium	1	0.62	1.5e-03	0.49	4.8e-01	1.0e+00
deg.free = Degrees of freedom, Sum of sq = Sum of squares, Eta sq = Eta squared, Adjusted p-value = p-value adjusted for number of tests

## Sheet: S6. eGFR interaction analysis
Supplementary Table 6. Interaction analysis of eGFR vs. MMP-7 x Lithium + age + sex + case_control status
Term	Estimate	Std.error	T-statistic	P
(Intercept)	110.00	2.000	57.00	<0.001
MMP7*	-1.50	2.500	-0.61	0.540
Lithium	4.10	1.400	2.80	0.005
Age	-0.60	0.042	-14.00	<0.001
Sex (male)	-0.41	1.100	-0.39	0.700
Case-control (BD)	-2.00	2.400	-0.85	0.400
MMP7:Lithium	-3.60	1.600	-2.30	0.023
*Centered to mean = 0, i.e., x - mean(MMP-7)
